# Supplementary material for: Alternative DNA secondary structure formation affects RNA polymerase II promoter-proximal pausing in human
Source: Genome Biol. 2018 Jul 12;19:89. doi: 10.1186/s13059-018-1463-8 (PMC6042338; doi:10.1186/s13059-018-1463-8)
Supplement: Supplementary file 2 — A list of 7972 pausing sites located within RefSeq gene bodies. (DAT 368 kb) [file 13059_2018_1463_MOESM2_ESM.dat]

#chrom	start	end	summit	rank	strand	gene
chr1	29039	29309	29277	5664	-	WASH7P
chr1	713654	714012	713885	3145	-	LOC100288069
chr1	762466	762763	762568	7446	-	LINC00115
chr1	894358	894599	894479	8147	-	NOC2L
chr1	948911	949234	948968	11376	+	ISG15
chr1	1051206	1051422	1051345	10713	-	C1orf159
chr1	1167078	1167302	1167276	6845	-	SDF4
chr1	1259732	1259997	1259920	3871	-	CPSF3L
chr1	1260396	1260655	1260433	12902	+	CPTP
chr1	1310356	1310879	1310497	11346	-	AURKAIP1
chr1	1334978	1335241	1335018	4378	+	LOC148413
chr1	1407238	1407466	1407413	7208	+	ATAD3B
chr1	1550968	1551214	1551163	659	+	MIB2
chr1	1590142	1590538	1590373	11600	-	CDK11B
chr1	1623692	1624376	1623721	10206	-	CDK11B,SLC35E2B
chr1	1655386	1655933	1655930	7261	-	CDK11A,CDK11B
chr1	1677012	1677647	1677417	10736	-	SLC35E2
chr1	1821453	1821669	1821455	9925	-	GNB1
chr1	2143974	2144189	2144145	13170	-	FAAP20
chr1	2322683	2322922	2322918	4911	-	MORN1
chr1	2457798	2458014	2457970	8600	-	PANK4
chr1	3541605	3541820	3541631	9991	+	TPRG1L
chr1	3566365	3566610	3566547	8301	-	WRAP73
chr1	3712822	3713027	3712967	12445	-	LRRC47
chr1	3773528	3773741	3773736	13266	-	CEP104
chr1	3774056	3774336	3774163	10996	+	DFFB
chr1	3816495	3816774	3816612	4400	-	C1orf174
chr1	3816974	3817250	3816991	5467	+	LINC01134
chr1	6052171	6052454	6052349	5556	-	NPHP4
chr1	6086413	6086646	6086606	12484	+	KCNAB2
chr1	6265721	6265946	6265731	8228	-	LOC102724450
chr1	6266233	6266488	6266256	7899	+	RNF207
chr1	6295724	6295961	6295814	7007	-	ICMT
chr1	6296256	6296494	6296404	8392	+	LINC00337
chr1	6479735	6479947	6479868	12027	-	HES2
chr1	6640103	6640447	6640273	340	+	ZBTB48
chr1	6662610	6662843	6662833	11331	-	KLHL21
chr1	6761632	6761854	6761821	7619	-	DNAJC11
chr1	6845555	6845778	6845600	12025	+	CAMTA1
chr1	7531223	7531423	7531252	12888	+	CAMTA1
chr1	8021818	8022361	8022023	1834	+	PARK7
chr1	8763264	8763516	8763464	9084	-	RERE
chr1	8793441	8793650	8793590	13838	-	RERE
chr1	8938425	8938701	8938619	1691	-	ENO1
chr1	8938951	8939285	8939005	640	+	ENO1-AS1
chr1	9188710	9189125	9188960	2512	-	GPR157
chr1	9294897	9295144	9295000	2166	+	H6PD
chr1	9599616	9599836	9599724	1938	+	SLC25A33
chr1	10002564	10003323	10003049	2237	-	LZIC
chr1	10093224	10093985	10093436	3999	+	UBE4B
chr1	10270685	10270917	10270686	3267	+	KIF1B
chr1	10459140	10459422	10459183	869	+	PGD
chr1	11072744	11073023	11072815	2863	+	TARDBP
chr1	11159488	11159745	11159540	7210	+	LOC105376736
chr1	11160048	11160302	11160242	8996	+	LOC105376736
chr1	11322304	11322559	11322487	7349	-	MTOR
chr1	11333324	11333766	11333676	1220	+	UBIAD1
chr1	11740853	11741139	11741127	9573	-	MAD2L2
chr1	11796254	11796545	11796266	3743	+	AGTRAP
chr1	11796711	11797213	11796802	11963	+	AGTRAP
chr1	11865590	11865872	11865616	9217	-	MTHFR
chr1	11994896	11995234	11995027	459	+	PLOD1
chr1	12040595	12040808	12040680	10412	+	MFN2
chr1	12079579	12079883	12079614	6434	+	MIIP
chr1	14076086	14076392	14076181	5964	+	PRDM2
chr1	15853406	15854042	15853426	6609	+	DNAJC16
chr1	15943988	15944376	15944304	7151	+	DDI2
chr1	16160744	16161318	16160906	10467	-	FLJ37453
chr1	16173554	16173965	16173795	6429	-	FLJ37453
chr1	16302289	16302544	16302506	13120	-	ZBTB17
chr1	16482228	16482484	16482286	4963	-	EPHA2
chr1	16532722	16532956	16532937	12004	-	ARHGEF19
chr1	16563242	16563604	16563339	2038	-	RSG1
chr1	16678670	16678923	16678851	7524	-	FBXO42
chr1	16694097	16694422	16694127	6794	+	SZRD1
chr1	16767232	16767480	16767297	548	+	NECAP2
chr1	16939764	16940034	16939970	2115	-	NBPF1
chr1	17380183	17380547	17380294	9766	-	SDHB
chr1	17866569	17866796	17866619	11359	+	ARHGEF10L
chr1	17895867	17896291	17895897	11355	+	ARHGEF10L
chr1	19536456	19536662	19536639	4694	-	UBR4
chr1	19577724	19578002	19577965	7415	-	EMC1
chr1	19578099	19578301	19578138	3524	+	MRTO4
chr1	19578399	19578647	19578426	1852	+	MRTO4
chr1	19638869	19639132	19638981	4478	+	PQLC2
chr1	19923531	19923765	19923588	5451	+	MINOS1,MINOS1-NBL1
chr1	20125906	20126117	20126003	10837	-	TMCO4
chr1	20208915	20209138	20209005	8393	+	OTUD3
chr1	20834000	20834550	20834490	9176	-	MUL1
chr1	20915550	20915752	20915601	9131	+	CDA
chr1	21112569	21113066	21113046	4578	-	HP1BP3
chr1	21503141	21503346	21503297	5348	-	EIF4G3
chr1	21671698	21671955	21671911	4951	-	ECE1
chr1	21977927	21978191	21978098	11824	-	RAP1GAP
chr1	22109160	22109545	22109263	4623	-	USP48
chr1	22352024	22352293	22352288	11196	-	LOC101928043
chr1	22352053	22352473	22352216	383	+	LINC00339
chr1	22379294	22379540	22379327	3306	+	CDC42
chr1	22778416	22778675	22778558	9006	+	ZBTB40
chr1	23346022	23346358	23346204	3850	+	KDM1A
chr1	23494780	23495286	23495259	3312	-	LUZP1
chr1	23694435	23694794	23694652	11210	-	ZNF436
chr1	23695466	23695825	23695489	1547	+	ZNF436-AS1
chr1	23884546	23884895	23884564	12652	-	ID3
chr1	24018370	24018777	24018560	2842	+	RPL11
chr1	24070014	24070262	24070170	9169	+	TCEB3
chr1	24104358	24104762	24104718	1808	-	TCEB3-AS1
chr1	24104970	24105200	24105029	3305	+	PITHD1
chr1	24126847	24127208	24126974	4408	-	GALE
chr1	24151547	24151900	24151840	2001	-	HMGCL
chr1	24194532	24194746	24194678	13463	-	FUCA1
chr1	24286362	24286582	24286455	3373	+	PNRC2
chr1	24306539	24306804	24306752	3982	-	SRSF10
chr1	24739626	24740163	24740031	12258	-	STPG1
chr1	24829016	24829229	24829177	11472	+	RCAN3
chr1	24969803	24970104	24969945	4218	+	SRRM1
chr1	25071981	25072254	25071992	955	+	CLIC4
chr1	25558581	25558970	25558901	9867	-	SYF2
chr1	25573374	25573949	25573586	85	-	RSRP1
chr1	25664831	25665158	25664858	2817	+	TMEM50A
chr1	25870173	25870376	25870209	10761	+	LDLRAP1
chr1	26232569	26232874	26232856	4440	-	MIR3917,STMN1
chr1	26324244	26324565	26324411	12167	-	PAFAH2
chr1	26438386	26438601	26438462	9698	+	PDIK1L
chr1	26496451	26496752	26496488	2773	+	ZNF593
chr1	26504019	26504249	26504072	9941	+	CNKSR1
chr1	26632560	26633074	26632979	4638	-	UBXN11
chr1	26856633	26856869	26856759	13523	+	RPS6KA1
chr1	27114522	27115045	27114752	1896	+	PIGV
chr1	27153263	27153481	27153304	5488	+	ZDHHC18
chr1	27189752	27190141	27189809	4718	+	SFN
chr1	27190690	27191209	27191058	9054	+	SFN
chr1	27216486	27216893	27216666	1882	-	GPN2
chr1	27248278	27248560	27248359	89	+	NUDC
chr1	27339076	27339321	27339100	5861	-	FAM46B
chr1	27481107	27481590	27481252	3687	-	SLC9A1
chr1	27648770	27649351	27648989	3441	+	TMEM222
chr1	27693057	27693412	27693394	2866	-	MAP3K6
chr1	27816316	27816628	27816545	1317	-	WASF2
chr1	28052552	28052784	28052722	5712	+	FAM76A
chr1	28099787	28100035	28099797	3543	+	STX12
chr1	28157361	28157721	28157455	1101	+	PPP1R8
chr1	28240594	28241057	28240712	770	-	RPA2
chr1	28414715	28415131	28414986	5138	-	EYA3
chr1	28559239	28559486	28559442	11411	-	DNAJC8
chr1	28562689	28563061	28562942	866	+	ATPIF1
chr1	28586078	28586563	28586115	760	+	SESN2
chr1	28655592	28655920	28655617	2227	+	MED18
chr1	28696268	28696584	28696302	754	+	PHACTR4
chr1	28833053	28833372	28833118	9337	+	RCC1,SNHG3
chr1	28836429	28836952	28836924	10580	+	RCC1,SNHG3
chr1	28837371	28837731	28837384	10181	+	RCC1,SNHG3
chr1	28879627	28880009	28879940	4396	+	TRNAU1AP
chr1	28907689	28908256	28908119	6432	-	SNHG12
chr1	28975130	28975985	28975561	13916	+	RNU11
chr1	28995779	28996044	28995862	7352	+	GMEB1
chr1	29063454	29063806	29063549	4648	+	YTHDF2
chr1	29507994	29508251	29508192	5435	-	SRSF4
chr1	29557005	29557415	29557133	6017	-	MECR
chr1	31537919	31538534	31538299	6373	-	PUM1
chr1	31769887	31770230	31769948	854	+	ZCCHC17
chr1	31886647	31886880	31886771	5836	+	SERINC2
chr1	32109740	32110214	32110188	1854	-	PEF1
chr1	32479496	32479737	32479558	5048	+	KHDRBS1
chr1	32538565	32538863	32538592	5115	+	TMEM39B
chr1	32573736	32573974	32573819	10185	+	KPNA6
chr1	32645347	32645601	32645433	3609	+	TXLNA
chr1	32645740	32646014	32645784	7109	+	TXLNA
chr1	32671300	32671564	32671509	456	+	IQCC
chr1	32706648	32706880	32706772	13697	-	MTMR9LP
chr1	32707006	32707208	32707048	13332	-	MTMR9LP
chr1	32757744	32757995	32757791	8020	+	HDAC1
chr1	32859709	32860011	32859779	5502	-	BSDC1
chr1	33004887	33005261	33005186	8979	+	ZBTB8A
chr1	33115712	33116199	33116074	9824	-	ZBTB8OS
chr1	33116975	33117502	33117227	9679	+	RBBP4
chr1	33283277	33283484	33283408	11875	+	S100PBP
chr1	33430091	33430411	33430325	1626	-	RNF19B
chr1	33647414	33647633	33647452	12321	-	TRIM62
chr1	33815746	33816057	33815785	1566	+	LOC101929464
chr1	35324867	35325257	35325220	1438	-	SMIM12
chr1	35450644	35450901	35450792	5403	-	ZMYM6NB
chr1	35496972	35497299	35497125	4339	-	ZMYM6
chr1	35545019	35545417	35545090	4513	+	ZMYM1
chr1	36234691	36235049	36234869	7480	-	CLSPN
chr1	36235209	36235530	36235504	394	-	CLSPN
chr1	36396758	36396975	36396825	4043	+	AGO3
chr1	36554557	36554775	36554589	885	+	ADPRHL2
chr1	36614774	36615105	36615021	5974	-	TRAPPC3
chr1	36621102	36621435	36621383	10382	-	TRAPPC3
chr1	36690032	36690339	36690103	2200	+	THRAP3
chr1	36772703	36773052	36772769	6367	+	SH3D21
chr1	36929576	36929906	36929773	6144	-	MRPS15
chr1	37940425	37941272	37941023	3175	+	ZC3H12A
chr1	37980068	37980301	37980260	7767	-	MEAF6
chr1	38019387	38019830	38019777	10567	-	SNIP1
chr1	38061063	38061498	38061354	5360	-	GNL2
chr1	38155900	38156215	38156059	4137	-	C1orf109
chr1	38158168	38158439	38158299	8932	+	CDCA8
chr1	38412372	38412708	38412656	10596	-	INPP5B
chr1	38455381	38455713	38455434	2713	-	SF3A3
chr1	38478432	38478887	38478475	2516	+	UTP11
chr1	39338655	39338953	39338754	5787	-	GJA9-MYCBP,MYCBP
chr1	39406998	39407494	39407423	10148	-	RHBDL2
chr1	39457020	39457261	39457177	3633	+	AKIRIN1
chr1	39492044	39492738	39492192	90	+	NDUFS5
chr1	39874847	39875103	39874972	10199	+	MACF1
chr1	40024787	40025296	40025077	7810	-	PPIEL
chr1	40204595	40204870	40204694	3109	+	PPIE
chr1	40348852	40349127	40349106	5494	-	TRIT1
chr1	40367241	40367555	40367479	7397	-	MYCL
chr1	40562528	40562896	40562854	6672	-	PPT1
chr1	40627069	40627421	40627091	402	+	RLF
chr1	40839488	40839708	40839573	12352	+	SMAP2
chr1	40997345	40997842	40997398	5242	+	ZNF684
chr1	41157443	41157672	41157492	6287	+	NFYC
chr1	41445433	41445669	41445488	2160	+	CTPS1
chr1	42800503	42800860	42800853	4919	-	FOXJ3
chr1	42922278	42922502	42922319	4156	+	PPCS
chr1	43124118	43124385	43124149	4828	+	PPIH
chr1	43232375	43232681	43232681	112	-	P3H1
chr1	43233053	43233259	43233148	8462	+	C1orf50
chr1	43282706	43282946	43282927	9865	-	SVBP
chr1	43282817	43283049	43283011	7158	+	ERMAP
chr1	43312331	43312574	43312451	1649	+	ZNF691
chr1	43637594	43637874	43637844	4293	-	EBNA1BP2
chr1	43814907	43815308	43814934	5248	+	MPL
chr1	43824682	43824970	43824844	2954	+	CDC20
chr1	43833038	43833260	43833214	9524	-	ELOVL1
chr1	43855061	43855424	43855411	916	-	MED8
chr1	43855642	43856000	43855655	4084	+	SZT2
chr1	43919560	43920161	43919788	11106	+	SZT2
chr1	44172570	44173010	44172825	3356	-	KDM4A-AS1
chr1	44173614	44173822	44173694	8459	+	ST3GAL3
chr1	44412438	44412861	44412697	8553	+	IPO13
chr1	44440656	44440891	44440730	10470	+	ATP6V0B
chr1	44820703	44820915	44820812	8139	-	ERI3
chr1	44870940	44871292	44871057	10189	+	RNF220
chr1	45139800	45140079	45140047	8388	-	TMEM53
chr1	45205530	45205955	45205729	4356	+	KIF2C
chr1	45241304	45241648	45241610	13906	+	RPS8,SNORD55
chr1	45266220	45266433	45266337	9877	+	PLK3
chr1	45284852	45285616	45285241	13893	-	PTCH2
chr1	45451927	45452252	45452120	4756	-	EIF2B3
chr1	45477959	45478259	45478101	4717	+	UROD
chr1	45645368	45645603	45645586	13591	-	ZSWIM5
chr1	45671823	45672158	45671892	5764	-	ZSWIM5
chr1	45769551	45770075	45770044	552	+	LINC01144
chr1	45792626	45792910	45792662	314	+	HPDL
chr1	45805096	45805612	45805573	3661	-	MUTYH
chr1	45956536	45956806	45956760	12927	-	TESK2
chr1	45965400	45965692	45965636	6831	-	CCDC163P
chr1	45965991	45966304	45966045	11384	+	MMACHC
chr1	46016574	46017132	46016764	4603	+	AKR1A1
chr1	46049743	46050083	46049780	2083	+	NASP
chr1	46215812	46216281	46216026	1061	-	IPP
chr1	46597551	46598267	46598176	609	-	PIK3R3
chr1	46713411	46713683	46713610	4007	+	RAD54L
chr1	46806482	46806797	46806716	1489	+	NSUN4
chr1	46908569	46908853	46908768	12524	+	FAAHP1
chr1	47069518	47069843	47069840	4509	-	MKNK1
chr1	47082224	47082477	47082432	10652	-	MOB3C
chr1	47645066	47645328	47645105	9307	+	LINC00853
chr1	47778967	47779716	47779621	5424	-	STIL
chr1	47799622	47799846	47799674	9397	+	CMPK1
chr1	51425573	51425805	51425767	3090	-	FAF1
chr1	51984706	51984912	51984864	8626	-	EPS15
chr1	52082780	52083040	52082820	2581	+	OSBPL9
chr1	52195561	52195859	52195582	7578	+	OSBPL9
chr1	52343985	52344331	52344182	197	-	NRDC
chr1	52498716	52499409	52499105	2447	-	KTI12,TXNDC12
chr1	52520542	52520849	52520781	11005	-	TXNDC12
chr1	52869676	52870063	52869848	6234	-	ORC1
chr1	52870292	52870583	52870432	6748	+	PRPF38A
chr1	53018435	53018671	53018557	9308	-	ZCCHC11
chr1	53163473	53163982	53163891	5718	-	COA7
chr1	53308568	53309382	53309004	7199	+	ZYG11A
chr1	53392980	53393240	53393008	12105	+	SCP2
chr1	53662515	53662770	53662577	420	+	CPT2
chr1	53685944	53686156	53686145	4697	-	C1orf123
chr1	53703876	53704152	53704145	3022	-	MAGOH
chr1	53704272	53704669	53704464	1494	+	LOC100507564
chr1	54303408	54304143	54303809	1680	-	NDC1
chr1	54355160	54355424	54355414	9634	-	YIPF1
chr1	54410957	54411407	54411315	8693	-	HSPB11
chr1	54518529	54518919	54518671	10655	-	TMEM59
chr1	54665879	54666194	54666085	3259	+	MRPL37
chr1	55181550	55181997	55181601	428	+	MROH7-TTC4,TTC4
chr1	55229854	55230181	55230009	1641	-	PARS2
chr1	55352552	55352786	55352716	2193	-	DHCR24
chr1	55505278	55505641	55505355	7129	+	PCSK9
chr1	55681131	55681341	55681137	4389	+	LOC100507634
chr1	57044763	57045125	57044929	12153	-	PLPP3
chr1	57110361	57110627	57110599	9948	-	LOC101929935
chr1	57111064	57111306	57111169	4816	+	PRKAA2
chr1	59012026	59012310	59012053	7808	-	OMA1
chr1	59165382	59165719	59165455	290	-	MYSM1
chr1	59249186	59249625	59249539	6752	-	JUN
chr1	59762558	59763093	59762908	5023	+	FGGY
chr1	60280621	60280854	60280691	12806	+	HOOK1
chr1	61548201	61548474	61548319	11310	+	NFIA
chr1	62190339	62190803	62190660	2376	-	TM2D1
chr1	62190864	62191125	62190989	4917	-	TM2D1
chr1	62902221	62903178	62902523	5209	+	USP1
chr1	63249815	63250154	63249862	1981	+	ATG4C
chr1	63833354	63833915	63833411	1171	+	ALG6
chr1	64059144	64059361	64059172	5991	+	PGM1
chr1	65210717	65210940	65210721	10067	+	RAVER2
chr1	65431963	65432184	65432127	9653	-	JAK1
chr1	65886439	65886696	65886616	7278	+	LEPR,LEPROT
chr1	67390713	67390974	67390732	7665	+	MIER1
chr1	67391082	67391595	67391594	7986	+	MIER1
chr1	67396067	67396709	67396409	5429	+	MIER1
chr1	67519373	67519637	67519587	9181	-	SLC35D1
chr1	67519842	67520068	67520008	8667	-	SLC35D1
chr1	68150989	68151432	68151112	125	+	GADD45A
chr1	68297382	68297888	68297528	13050	-	GNG12
chr1	68962427	68962705	68962674	6406	-	DEPDC1
chr1	70670950	70671245	70671155	2004	-	LRRC40
chr1	70671402	70671962	70671429	2266	+	SRSF11
chr1	70687089	70687649	70687218	1753	+	SRSF11
chr1	70820126	70820397	70820316	808	-	ANKRD13C
chr1	70820560	70820919	70820717	1508	+	HHLA3
chr1	71546395	71546704	71546562	1913	-	ZRANB2
chr1	74663955	74664331	74664188	5026	+	FPGT,FPGT-TNNI3K
chr1	75198858	75199075	75198968	6266	-	CRYZ
chr1	75198908	75199218	75199202	2857	+	TYW3
chr1	76190460	76190840	76190543	1376	+	ACADM
chr1	76262325	76262795	76262578	10103	+	MSH4
chr1	77684668	77685074	77685038	7447	-	PIGK
chr1	78148130	78148588	78148268	12985	-	ZZZ3
chr1	78148689	78148896	78148811	10225	-	ZZZ3
chr1	78225074	78225439	78225344	2760	-	USP33
chr1	78245455	78245771	78245705	13721	+	FAM73A
chr1	78444362	78444742	78444704	7233	-	FUBP1
chr1	78444898	78445582	78445040	978	+	DNAJB4
chr1	84543825	84544136	84543878	5684	+	PRKACB
chr1	84764253	84764554	84764277	3867	+	SAMD13
chr1	84944995	84945671	84945375	3242	+	RPF1
chr1	84971275	84971489	84971369	8948	-	GNG5
chr1	84971997	84972246	84972173	7363	-	GNG5
chr1	84972077	84972376	84972263	2806	+	SPATA1
chr1	85039440	85040062	85040008	4266	-	CTBS
chr1	85155657	85156111	85156052	11094	-	SSX2IP
chr1	85724955	85725321	85725276	371	-	C1orf52
chr1	85741702	85742268	85741811	10187	-	BCL10
chr1	86046641	86047020	86046678	2409	+	CYR61
chr1	86861264	86861934	86861873	10050	-	ODF2L
chr1	87170310	87170532	87170381	11214	+	SH3GLB1
chr1	87379530	87379892	87379727	3713	-	SEP15
chr1	87794615	87794876	87794684	1866	+	LMO4
chr1	89150019	89150326	89150075	387	+	PKN2
chr1	89356798	89357232	89356963	5482	-	GTF2B
chr1	89457824	89458268	89458211	2989	-	CCBL2,RBMXL1
chr1	89990547	89990832	89990621	8164	+	LRRC8B
chr1	90309137	90309559	90309263	3317	+	LRRC8D
chr1	90460703	90461211	90460795	454	+	ZNF326
chr1	91487271	91487537	91487467	2935	-	ZNF644
chr1	91966428	91966976	91966905	996	+	CDC7
chr1	92351384	92351680	92351433	7697	-	TGFBR3
chr1	92545925	92546332	92545950	9716	+	BTBD8
chr1	92763940	92764514	92764406	3388	-	GLMN
chr1	92764626	92764929	92764771	626	+	RPAP2
chr1	93250278	93250602	93250599	9493	-	EVI5
chr1	93297644	93298078	93297672	83	+	RPL5
chr1	93426797	93427015	93426877	11866	-	FAM69A
chr1	93544852	93545265	93545013	3014	+	MTF2
chr1	93645585	93645928	93645736	2591	-	TMED5
chr1	93646272	93646704	93646412	3664	+	CCDC18
chr1	93810783	93811258	93811240	3901	-	CCDC18-AS1
chr1	93811522	93811882	93811605	392	+	DR1
chr1	93913718	93914031	93913789	5581	+	FNBP1L
chr1	94146152	94146408	94146342	10456	-	BCAR3
chr1	94146829	94147070	94146903	10112	-	BCAR3
chr1	94158303	94158738	94158503	5113	-	BCAR3
chr1	94344451	94344729	94344624	860	-	DNTTIP2
chr1	94486567	94486872	94486847	11780	-	ABCA4
chr1	94702851	94703139	94703076	4425	-	ARHGAP29
chr1	94884037	94884260	94884097	9790	+	ABCD3
chr1	95537922	95538489	95538212	13047	-	ALG14
chr1	95699787	95700023	95699816	4758	+	RWDD3,TMEM56-RWDD3
chr1	97187366	97187630	97187405	7538	+	PTBP2
chr1	98385922	98386549	98386471	4289	-	DPYD
chr1	99127417	99127630	99127594	12877	+	SNX7
chr1	99127676	99128058	99127742	13383	+	SNX7
chr1	100111468	100111882	100111842	13832	+	PALMD
chr1	100315723	100316195	100315809	2934	+	AGL
chr1	100435620	100436127	100435681	3596	+	SLC35A3
chr1	100503723	100504041	100503789	223	+	MFSD14A
chr1	100598231	100598455	100598358	11537	-	SASS6
chr1	100714993	100715372	100715199	188	-	DBT
chr1	100731761	100732128	100731845	6711	+	RTCA
chr1	100816964	100817172	100817095	12910	+	CDC14A
chr1	100818071	100818333	100818330	9389	+	CDC14A
chr1	101361677	101362077	101361750	9227	+	SLC30A7
chr1	101491075	101491331	101491323	2667	-	DPH5
chr1	101491473	101491843	101491518	121	+	LOC102606465
chr1	104068364	104068820	104068666	10208	+	RNPC3
chr1	107599369	107599647	107599468	2610	+	PRMT6
chr1	108742215	108742784	108742784	8711	-	SLC25A24
chr1	109103476	109103684	109103606	10439	+	FAM102B
chr1	109203464	109203696	109203640	8486	-	HENMT1
chr1	109234965	109235292	109235106	288	+	PRPF38B
chr1	109235379	109235771	109235538	5943	+	PRPF38B
chr1	109289332	109289705	109289681	646	+	STXBP3
chr1	109419655	109420188	109419718	4848	+	GPSM2
chr1	109505460	109506037	109505983	5453	-	CLCC1
chr1	109633486	109633694	109633557	6770	+	TMEM167B
chr1	109642853	109643355	109643234	13894	+	SCARNA2
chr1	109756571	109756883	109756657	2546	+	SARS
chr1	109825432	109825727	109825465	1714	-	PSRC1
chr1	109968673	109969018	109968983	105	-	PSMA5
chr1	110026591	110026836	110026811	1081	+	ATXN7L2
chr1	110162507	110162769	110162512	3617	+	AMPD2
chr1	110282649	110282914	110282789	574	-	GSTM3
chr1	110527432	110528051	110527520	2124	+	AHCYL1
chr1	110880643	110881377	110881227	1267	-	LOC440600
chr1	110882086	110882375	110882152	2575	+	RBM15
chr1	110949979	110950301	110950142	935	-	LAMTOR5
chr1	110950452	110950955	110950814	1638	+	LAMTOR5-AS1
chr1	111505618	111506472	111506138	7680	-	LRIF1
chr1	111682397	111682690	111682594	8763	-	DRAM2
chr1	111682879	111683513	111683156	2612	+	CEPT1
chr1	111991595	111991839	111991670	6476	-	WDR77
chr1	111992114	111992488	111992396	12247	+	ATP5F1
chr1	112162605	112163031	112162868	12171	+	RAP1A
chr1	112163098	112163308	112163287	13810	+	RAP1A
chr1	112281400	112281943	112281875	5636	-	FAM212B
chr1	112282194	112282490	112282257	6593	+	FAM212B-AS1
chr1	112297803	112298139	112298025	7285	-	FAM212B,LOC101928718
chr1	112298431	112298846	112298580	2490	+	DDX20
chr1	112938866	112939121	112938973	10948	+	CTTNBP2NL
chr1	113161198	113161734	113161683	690	-	ST7L
chr1	113161813	113162146	113161887	2556	+	CAPZA1
chr1	113217080	113217497	113217223	8749	+	MOV10
chr1	113247405	113247678	113247600	11524	-	RHOC
chr1	113249439	113249695	113249688	4936	-	RHOC
chr1	113498128	113498796	113498697	1971	-	SLC16A1
chr1	113499113	113499613	113499459	511	+	SLC16A1-AS1
chr1	113615837	113616071	113615864	1740	+	LRIG2
chr1	114301692	114302138	114302103	2673	-	PHTF1
chr1	114354663	114354916	114354806	5881	-	RSBN1
chr1	114355276	114355692	114355324	5093	+	AP4B1-AS1
chr1	114447100	114447559	114447329	3967	-	AP4B1
chr1	114447958	114448332	114448260	5695	+	DCLRE1B
chr1	114471842	114472133	114472025	9451	-	HIPK1-AS1
chr1	115123814	115124228	115124047	2406	-	BCAS2
chr1	115212336	115212630	115212541	11174	-	DENND2C
chr1	115258947	115259474	115259415	3642	-	NRAS
chr1	115300268	115300578	115300544	313	-	CSDE1
chr1	115322763	115323256	115323196	2841	-	SIKE1
chr1	116518448	116518988	116518731	10391	-	LOC101928977
chr1	116915967	116916205	116916147	5500	+	ATP1A1
chr1	116960948	116961150	116961093	13770	-	ATP1A1-AS1
chr1	117113200	117113614	117113294	635	-	CD58
chr1	117601970	117602644	117602606	4282	-	LOC101929099
chr1	117602980	117603311	117603049	11462	+	TTF2
chr1	117663893	117664409	117664247	11505	-	TRIM45
chr1	118148684	118148924	118148758	7226	+	FAM46C
chr1	118472399	118472867	118472670	4518	+	WDR3
chr1	119683020	119683221	119683114	4023	-	WARS2
chr1	119683052	119683719	119683614	2179	+	LOC101929147
chr1	120254591	120254874	120254810	5448	+	PHGDH
chr1	120611227	120611427	120611363	10661	-	NOTCH2
chr1	120611872	120612239	120611915	117	-	NOTCH2
chr1	120839267	120839681	120839370	9869	+	FAM72B
chr1	143687242	143687874	143687476	10762	+	LOC100132057
chr1	143912442	143912853	143912726	12830	-	FAM72C,FAM72D
chr1	144310835	144311354	144311049	12052	-	LINC00623,LINC00869
chr1	144533861	144534664	144534221	324	+	NBPF20
chr1	144593505	144594013	144593828	2339	+	NBPF20
chr1	144931787	144932051	144931982	6750	-	PDE4DIP
chr1	144932103	144932461	144932429	3307	-	PDE4DIP
chr1	144932273	144932522	144932301	6928	+	NBPF20,NBPF9
chr1	145096444	145096911	145096472	540	+	NBPF20,NBPF9,SEC22B
chr1	145209123	145209549	145209417	975	+	NBPF20,NBPF9,NOTCH2NL
chr1	145382800	145383549	145382877	13878	+	NBPF10,NBPF20
chr1	145395682	145395925	145395866	13498	+	NBPF10,NBPF20
chr1	145397109	145397648	145397197	12584	+	NBPF10,NBPF20
chr1	145455688	145456242	145455767	11078	+	NBPF10,NBPF20
chr1	145469984	145470363	145470241	4677	-	POLR3GL
chr1	145470541	145471074	145470805	227	+	ANKRD34A,NBPF10,NBPF20
chr1	145477091	145477369	145477250	32	+	LIX1L,NBPF10,NBPF20
chr1	145507659	145508083	145507694	113	+	NBPF10,NBPF20,RBM8A
chr1	145515713	145516006	145515997	9540	-	GNRHR2
chr1	145516447	145516681	145516548	9644	+	NBPF10,NBPF20,PEX11B
chr1	145575282	145575654	145575312	1211	+	NBPF10,NBPF20
chr1	145589152	145589355	145589321	10829	-	NUDT17
chr1	145610425	145610827	145610801	8232	-	POLR3C
chr1	145611046	145611511	145611107	6349	+	NBPF10,NBPF20,RNF115
chr1	145826556	145826798	145826576	963	+	NBPF10,NBPF20
chr1	145826778	145827026	145826873	1239	-	GPR89A
chr1	146082153	146082651	146082524	8099	-	NBPF11
chr1	146555485	146556235	146556087	13868	-	RNVU1-8
chr1	146643813	146644053	146643908	5793	-	PRKAB2
chr1	146714407	146714686	146714425	2134	+	CHD1L
chr1	146714804	146715143	146714835	6870	+	CHD1L
chr1	147142282	147142618	147142452	7807	-	ACP6
chr1	147400554	147400805	147400619	116	+	GPR89B
chr1	147623995	147624490	147624360	10766	-	NBPF11,NBPF8
chr1	147774643	147775164	147775040	13879	-	NBPF8
chr1	147806084	147807043	147806137	206	-	MIR5087,NBPF8
chr1	147834353	147834609	147834516	13885	-	NBPF8
chr1	147860080	147860300	147860264	6297	-	NBPF8
chr1	147874731	147875179	147874985	11692	+	LOC100132057
chr1	147994310	147995315	147994313	13876	+	RNVU1-19
chr1	148000094	148000717	148000538	12498	-	NBPF8
chr1	148175953	148176499	148176197	13462	-	NBPF8
chr1	148247756	148248037	148247861	9106	-	NBPF8
chr1	148555700	148555909	148555703	3573	-	NBPF25P
chr1	148556453	148556746	148556679	9735	-	NBPF25P
chr1	148603895	148605018	148603993	13907	-	NBPF25P
chr1	148765922	148767061	148766023	10893	-	NBPF25P
chr1	149513088	149514138	149514089	13880	-	RNVU1-19
chr1	149605781	149606368	149606197	11076	+	LINC00623,LINC00869,LOC103091866,RNVU1-20
chr1	149783532	149783736	149783684	7514	-	HIST2H2BF
chr1	149783777	149784195	149783993	4966	-	HIST2H2BF
chr1	149784318	149785071	149784949	5792	-	HIST2H3D
chr1	149804358	149804870	149804769	5276	+	HIST2H4A,HIST2H4B
chr1	149811884	149812463	149811896	11972	-	HIST2H3A,HIST2H3C
chr1	149812709	149813349	149813198	11217	-	HIST2H3A,HIST2H3C
chr1	149813513	149814057	149813575	10990	-	HIST2H2AA3,HIST2H2AA4
chr1	149822847	149823406	149823028	12249	+	HIST2H2AA3,HIST2H2AA4
chr1	149824474	149825040	149824488	12924	+	HIST2H3A,HIST2H3C
chr1	149832056	149832592	149832548	10757	-	HIST2H4A,HIST2H4B
chr1	149856820	149857702	149857445	5038	-	HIST2H2BE
chr1	149858540	149859408	149859144	3984	+	HIST2H2AC
chr1	149859025	149859327	149859102	6822	-	HIST2H2AB
chr1	149871182	149871416	149871235	6077	+	BOLA1
chr1	149899301	149899662	149899643	5829	-	SF3B4
chr1	149982124	149982350	149982307	10094	-	OTUD7B
chr1	150039475	150039686	150039572	9714	+	VPS45
chr1	150240846	150241327	150241278	12793	-	APH1A
chr1	150266324	150266761	150266368	781	+	MRPS21
chr1	150336675	150337039	150336816	8872	+	RPRD2
chr1	150337216	150337612	150337257	4145	+	RPRD2
chr1	150459894	150460143	150459990	7725	+	TARS2
chr1	150533360	150533788	150533589	11663	-	ADAMTSL4-AS1
chr1	150534239	150534593	150534364	2768	-	ADAMTSL4-AS1
chr1	150601395	150601937	150601874	9110	-	ENSA
chr1	150669276	150669665	150669571	12586	-	GOLPH3L
chr1	150898909	150899424	150898993	5081	+	SETDB1
chr1	150978867	150979323	150979025	12518	-	FAM63A
chr1	151020341	151020677	151020420	8668	+	C1orf56
chr1	151031570	151032016	151031884	7837	-	CDC42SE1
chr1	151043119	151043591	151043392	8768	+	GABPB2
chr1	151138566	151138978	151138616	10751	+	SCNM1,TNFAIP8L2-SCNM1
chr1	151162012	151162647	151162542	3428	-	VPS72
chr1	151171067	151171569	151171317	9259	+	PIP5K1A
chr1	151227248	151227677	151227310	1901	+	PSMD4
chr1	151254121	151254387	151254132	3386	+	ZNF687
chr1	151299656	151300102	151300024	9033	-	PI4KB
chr1	151319434	151319710	151319667	372	-	RFX5
chr1	151372080	151372406	151372131	7695	+	PSMB4
chr1	151430762	151431007	151430935	12394	-	POGZ
chr1	151512810	151513650	151513100	3350	+	TUFT1
chr1	151584628	151584866	151584733	8370	+	SNX27
chr1	151735615	151735932	151735918	2824	-	MRPL9
chr1	151736059	151736455	151736163	434	+	OAZ3
chr1	151881450	151881893	151881777	3332	-	THEM4
chr1	151964547	151965088	151964906	10421	-	S100A10
chr1	151965397	151965928	151965603	9119	-	S100A10
chr1	152008607	152009272	152009086	10072	-	S100A11
chr1	153507755	153508351	153508231	8400	-	S100A6
chr1	153517820	153518205	153518100	3848	-	S100A4
chr1	153581391	153581761	153581640	8659	-	S100A16
chr1	153599419	153599981	153599533	2633	-	S100A13
chr1	153606020	153606289	153606189	10240	-	S100A13
chr1	153606462	153606771	153606737	984	-	S100A13
chr1	153606615	153606833	153606784	3597	+	CHTOP
chr1	153631203	153631483	153631210	2608	+	SNAPIN
chr1	153643075	153643412	153643358	802	-	ILF2
chr1	153651125	153651402	153651176	8558	+	NPR1
chr1	153747841	153748110	153747938	12380	+	SLC27A3
chr1	153930799	153931182	153931175	6948	-	CRTC2
chr1	153935551	153935937	153935913	11150	-	SLC39A1
chr1	153939558	153939764	153939685	10767	-	SLC39A1
chr1	153940011	153940328	153940091	4307	+	CREB3L4
chr1	153949713	153949919	153949759	9424	-	JTB
chr1	154155047	154155603	154155594	2489	-	TPM3
chr1	154192457	154193061	154192923	9339	-	C1orf43
chr1	154193687	154193903	154193899	10277	+	UBAP2L
chr1	154245061	154245420	154245227	9517	+	HAX1
chr1	154377921	154378305	154377964	2963	+	IL6R
chr1	154378343	154378551	154378494	11390	+	IL6R
chr1	154580196	154580410	154580334	13460	-	ADAR
chr1	154600127	154600356	154600234	5823	-	ADAR
chr1	154908795	154909115	154909030	6267	-	PMVK
chr1	154909147	154909353	154909279	12135	-	PMVK
chr1	154947195	154947896	154947356	4419	+	CKS1B
chr1	154990157	154990533	154990224	10946	+	ZBTB7B
chr1	155022785	155023011	155022946	9279	-	LOC100505666
chr1	155023188	155023543	155023504	6368	-	LOC100505666
chr1	155023218	155023430	155023356	8838	+	DCST1
chr1	155023847	155024184	155024170	6477	+	ADAM15
chr1	155036240	155036488	155036403	8797	+	EFNA4
chr1	155058031	155058366	155058181	1371	+	EFNA3
chr1	155107556	155108649	155108476	4152	+	SLC50A1
chr1	155112668	155112959	155112847	7735	-	DPM3
chr1	155145335	155145719	155145683	4034	-	KRTCAP2
chr1	155179075	155179314	155179115	5710	+	MTX1
chr1	155196306	155196638	155196452	2497	-	GBAP1
chr1	155196950	155197273	155197008	255	-	GBAP1
chr1	155214103	155214419	155214385	657	-	GBA
chr1	155231724	155232468	155231964	4962	-	SCAMP3
chr1	155242702	155243152	155243024	3287	-	CLK2
chr1	155278704	155279096	155278827	1607	+	FDPS
chr1	155294383	155294627	155294388	3949	+	RUSC1
chr1	155532301	155532580	155532348	5095	-	ASH1L
chr1	155532795	155533517	155533082	51	+	ASH1L-AS1
chr1	155580035	155580308	155580092	662	+	MSTO1,MSTO2P
chr1	155658114	155658490	155658435	3135	-	YY1AP1
chr1	155658895	155659357	155658956	2391	+	DAP3
chr1	155715634	155715876	155715672	4442	+	MSTO2P
chr1	155826596	155826977	155826740	130	-	GON4L
chr1	155880745	155881239	155881163	7890	-	RIT1
chr1	155903607	155904170	155904085	354	-	KIAA0907
chr1	156024645	156024868	156024716	7602	+	LAMTOR2
chr1	156084640	156085765	156084839	966	+	LMNA
chr1	156092945	156093150	156093045	12835	+	LMNA
chr1	156182439	156182662	156182484	5775	+	SLC25A44
chr1	156182798	156183058	156182962	3987	+	PMF1,PMF1-BGLAP
chr1	156183105	156183425	156183333	7135	+	PMF1,PMF1-BGLAP
chr1	156252338	156252559	156252522	2880	-	SMG5
chr1	156252767	156253021	156252863	1076	+	TMEM79
chr1	156265219	156265441	156265366	9989	-	GLMP
chr1	156307613	156308038	156307974	2057	-	CCT3
chr1	156308365	156308852	156308543	4064	+	TSACC
chr1	156541922	156542325	156542259	5927	-	IQGAP3
chr1	156561612	156561952	156561733	2102	+	APOA1BP
chr1	156570827	156571185	156571155	4968	-	GPATCH4
chr1	156697970	156698223	156698091	6969	-	ISG20L2
chr1	156698655	156699152	156698860	4202	+	RRNAD1
chr1	156710490	156710921	156710664	12000	-	MRPL24
chr1	156737092	156737571	156737383	4777	+	PRCC
chr1	157963436	157963674	157963592	5779	+	KIRREL
chr1	159823967	159824537	159824455	926	-	C1orf204,VSIG8
chr1	159894042	159894299	159894281	1429	-	TAGLN2
chr1	159894772	159895226	159894965	852	-	TAGLN2
chr1	160175241	160175582	160175322	6944	+	PEA15
chr1	160231933	160232245	160232051	189	-	DCAF8
chr1	160254589	160254907	160254811	1181	-	PEX19
chr1	160312447	160313010	160312934	1320	-	COPA
chr1	160313195	160313694	160313239	3206	+	NCSTN
chr1	160990661	160990944	160990891	8293	-	F11R
chr1	161015366	161015712	161015611	1282	-	USF1
chr1	161087929	161088204	161088180	2965	+	NIT1
chr1	161129183	161129656	161129399	5893	+	USP21
chr1	161136258	161136671	161136324	3923	+	PPOX
chr1	161172194	161172646	161172251	1189	+	NDUFS2
chr1	161284200	161284490	161284274	1057	+	SDHC
chr1	161719582	161719975	161719751	1138	+	DUSP12
chr1	161736136	161736576	161736295	3232	+	ATF6
chr1	162467639	162467938	162467730	2127	+	UHMK1
chr1	162531477	162531721	162531554	1432	+	UAP1
chr1	162760557	162760930	162760910	9179	+	HSD17B7
chr1	163291764	163292291	163291871	5807	+	NUF2
chr1	165667185	165667786	165667699	5446	-	ALDH9A1
chr1	165737805	165738104	165737985	5457	-	TMCO1
chr1	165738219	165738741	165738334	3187	+	LOC100147773
chr1	165797712	165797982	165797926	3696	+	UCK2
chr1	166845225	166845534	166845449	4572	-	TADA1
chr1	167191398	167191602	167191497	13495	+	POU2F1
chr1	167522668	167522948	167522915	2325	-	CREG1
chr1	167691333	167691580	167691487	9414	+	MPZL1
chr1	167905458	167905767	167905671	6111	-	MPC2
chr1	168148248	168149118	168148254	1268	+	TIPRL
chr1	168195274	168195657	168195336	4521	+	SFT2D2
chr1	169337274	169337846	169337515	7336	+	BLZF1
chr1	169454475	169455164	169454569	5749	-	SLC19A2
chr1	169763521	169764068	169764030	8692	-	METTL18
chr1	169862523	169862742	169862540	3878	-	SCYL3
chr1	170500704	170501155	170500774	3519	-	LOC101928650
chr1	170501310	170501869	170501314	1569	+	GORAB
chr1	171454717	171454949	171454733	9170	+	PRRC2C
chr1	171750820	171751137	171750973	4887	+	METTL13
chr1	172291539	172291760	172291707	13408	+	DNM3
chr1	172502289	172502661	172502380	2682	+	SUCO
chr1	173445902	173446226	173446047	7115	-	LOC100506023
chr1	173446532	173446864	173446850	949	+	PRDX6
chr1	173684123	173684693	173684285	553	+	KLHL20
chr1	173793275	173793535	173793430	8093	-	CENPL
chr1	173793803	173794491	173794044	2186	+	DARS2
chr1	173836535	173837043	173836815	13910	-	GAS5,SNORD74
chr1	173837532	173837733	173837612	11249	+	ZBTB37
chr1	174128077	174128429	174128290	187	-	LOC102724601
chr1	174128688	174129145	174128879	1724	+	RABGAP1L
chr1	174969171	174969463	174969295	1937	+	CACYBP
chr1	175161306	175161794	175161534	11983	-	KIAA0040
chr1	176176038	176176297	176176102	7563	-	RFWD2
chr1	178062970	178063222	178063046	12051	+	RASAL2
chr1	178063278	178063490	178063337	12834	+	RASAL2
chr1	178511988	178512202	178512027	12938	+	C1orf220
chr1	178694409	178694685	178694452	8351	+	RALGPS2
chr1	178995476	178995741	178995585	2765	+	FAM20B
chr1	179051274	179051603	179051364	4880	+	TOR3A
chr1	179198540	179198751	179198641	13416	-	ABL2
chr1	179262970	179263234	179263051	4164	+	SOAT1
chr1	179334888	179335400	179335387	3725	+	AXDND1
chr1	179851933	179852536	179852008	8169	+	TOR1AIP1
chr1	179923927	179924157	179923963	2355	+	CEP350
chr1	180124055	180124346	180124109	1555	+	QSOX1
chr1	180471167	180471694	180471288	10118	-	ACBD6
chr1	180471745	180471974	180471897	3098	-	ACBD6
chr1	180601231	180601527	180601333	432	+	XPR1
chr1	180991609	180992003	180991946	1760	-	STX6
chr1	181057875	181058243	181057892	366	+	IER5
chr1	181058956	181059390	181059228	13030	+	IER5
chr1	182758944	182759298	182758976	23	+	NPL
chr1	182808503	182808781	182808570	43	+	DHX9
chr1	182992435	182992737	182992628	10979	+	LAMC1
chr1	183604538	183604896	183604772	1513	-	ARPC5
chr1	184020901	184021204	184020982	771	+	TSEN15
chr1	184723460	184723958	184723918	3101	-	EDEM3
chr1	185014627	185014912	185014865	11167	+	RNF2
chr1	185125657	185126082	185125858	201	-	TRMT1L
chr1	185226850	185227162	185226931	11710	+	SWT1
chr1	185286007	185286368	185286187	149	-	IVNS1ABP
chr1	186343789	186344493	186344148	7083	-	MIR548F1,TPR
chr1	186344676	186344914	186344774	6350	+	C1orf27
chr1	186344956	186345407	186345042	5028	+	C1orf27
chr1	186649884	186650262	186650015	3996	+	PACERR
chr1	186798143	186798861	186798588	9946	+	PLA2G4A
chr1	192778199	192778678	192778226	651	+	RGS2
chr1	193028024	193028522	193028146	904	-	UCHL5
chr1	193028724	193029089	193028817	1514	+	TROVE2
chr1	193073991	193074519	193074456	5727	-	GLRX2
chr1	193091170	193091601	193091340	78	+	CDC73
chr1	197115529	197115740	197115623	11834	-	ASPM
chr1	197170698	197170958	197170725	1573	+	CRB1
chr1	197872151	197872471	197872164	1226	+	C1orf53
chr1	200378808	200379132	200378956	6731	-	ZNF281
chr1	200589343	200589832	200589716	6592	-	KIF14
chr1	200609921	200610225	200610192	13466	-	DDX59
chr1	200638727	200638981	200638931	10723	-	DDX59
chr1	200638858	200639096	200639050	9235	+	LOC101929224
chr1	200639224	200639583	200639297	170	+	LOC101929224
chr1	201123159	201123598	201123543	7362	-	TMEM9
chr1	201140403	201140662	201140592	10768	-	TMEM9
chr1	201437988	201438254	201438182	1848	-	PHLDA3
chr1	201682313	201682640	201682375	8670	-	IPO9-AS1
chr1	201684057	201684379	201684209	8709	+	NAV1
chr1	201798332	201798936	201798395	58	+	IPO9
chr1	201910938	201911154	201911148	10422	-	LMOD1
chr1	201924672	201925117	201924792	1621	+	TIMM17A
chr1	201951827	201952118	201951867	100	+	RNPEP
chr1	201979782	201980750	201979851	583	+	ELF3
chr1	202113437	202113710	202113632	10338	-	ARL8A
chr1	202310671	202311006	202310794	6068	-	UBE2T
chr1	202317874	202318220	202317900	3401	+	PPP1R12B
chr1	202776847	202777103	202777063	8474	-	KDM5B
chr1	202777353	202777578	202777479	11869	-	KDM5B
chr1	202857414	202857735	202857698	9201	-	RABIF
chr1	202857932	202858257	202858002	2438	-	RABIF
chr1	202895643	202896267	202895911	504	-	KLHL12
chr1	202927121	202927363	202927345	9884	-	ADIPOR1
chr1	202927492	202927756	202927628	13693	-	ADIPOR1
chr1	202976037	202976390	202976183	1666	-	LOC100506747
chr1	203274137	203274417	203274381	8717	-	LINC01136
chr1	203274684	203275080	203274719	145	+	BTG2
chr1	203449898	203450110	203450092	10721	+	PRELP
chr1	203595976	203596206	203596100	12598	+	ATP2B4
chr1	203662271	203662540	203662430	13666	+	ATP2B4
chr1	203764827	203765080	203765039	9490	+	ZC3H11A
chr1	203830814	203831266	203830878	2836	+	SNRPE
chr1	204042287	204042569	204042303	207	+	SOX13
chr1	204380288	204380842	204380607	6446	-	PPP1R15B
chr1	204485556	204486137	204485633	2422	+	MDM4
chr1	205180343	205180799	205180704	3221	-	DSTYK
chr1	205290637	205290855	205290820	3706	-	NUAK2
chr1	205599953	205600513	205600359	2750	-	ELK4
chr1	205648711	205649113	205648875	11538	-	SLC45A3
chr1	205718892	205719332	205719051	7173	-	NUCKS1
chr1	205781906	205782252	205782133	8908	-	SLC41A1
chr1	206138520	206139150	206138548	8376	+	FAM72A,FAM72C
chr1	206785534	206785769	206785725	3091	-	EIF2D
chr1	206859141	206859484	206859198	12438	+	MAPKAPK2
chr1	207193187	207193756	207193246	11059	-	C1orf116
chr1	207226097	207226330	207226264	11061	-	YOD1
chr1	207501526	207501744	207501625	13578	+	CD55
chr1	207925482	207926453	207925705	3410	+	CD46
chr1	209825479	209825756	209825713	11760	-	LAMB3
chr1	209957483	209957876	209957820	3961	-	C1orf74
chr1	210001347	210001762	210001536	7229	+	DIEXF
chr1	210502347	210502587	210502366	7945	+	HHAT
chr1	211500279	211500506	211500291	7429	+	TRAF5
chr1	211556163	211556699	211556327	91	+	LINC00467
chr1	211848547	211848896	211848874	1752	-	NEK2
chr1	212208358	212208852	212208583	3931	-	INTS7
chr1	212209130	212209614	212209391	4539	+	DTL
chr1	212458775	212459039	212458934	8110	+	PPP2R5A
chr1	212587864	212588159	212588156	8192	-	TMEM206
chr1	212782231	212782807	212782421	1751	+	ATF3
chr1	212964589	212965068	212964947	6482	-	NSL1
chr1	212965246	212965533	212965295	1869	+	TATDN3
chr1	213030960	213031430	213031365	2861	-	FLVCR1-AS1
chr1	213031667	213031992	213031755	530	+	FLVCR1
chr1	213188418	213189167	213188725	4472	-	ANGEL2
chr1	213224746	213225075	213224892	10287	+	RPS6KC1
chr1	214454619	214454847	214454650	5447	+	SMYD2
chr1	214724659	214724984	214724672	4711	-	PTPN14
chr1	214776565	214777093	214776637	1367	+	CENPF
chr1	215741120	215741668	215741187	11607	+	KCTD3
chr1	217803988	217804402	217804210	8364	-	GPATCH2
chr1	219347228	219347463	219347265	11042	+	LYPLAL1
chr1	220219514	220219824	220219708	1987	-	EPRS
chr1	220267515	220267879	220267568	2306	+	IARS2,RNU5F-1
chr1	220445342	220445720	220445594	988	-	RAB3GAP2
chr1	220701579	220701813	220701796	10313	+	MARK1
chr1	220921632	220921944	220921651	1382	+	MARC2
chr1	222763245	222763608	222763537	8397	+	TAF1A-AS1
chr1	222791453	222791744	222791543	6728	+	MIA3
chr1	222817666	222818123	222817868	8603	+	MIA3
chr1	222885965	222886403	222886285	8539	+	BROX
chr1	222886749	222887049	222886784	11422	+	BROX
chr1	222988453	222988963	222988523	2052	+	DISP1
chr1	223895468	223895680	223895508	12515	+	CAPN2
chr1	223900406	223900613	223900489	5109	+	CAPN2
chr1	224179918	224180274	224180165	595	-	GTF2IP20
chr1	224301860	224302094	224301871	3954	+	FBXO28
chr1	224517337	224517816	224517737	10830	-	NVL
chr1	224544603	224544874	224544673	1496	+	CNIH4
chr1	225117396	225117817	225117428	1894	+	DNAH14
chr1	225615534	225615735	225615719	12361	-	LBR
chr1	225965549	225965916	225965829	471	+	SRP9
chr1	225997952	225998197	225998145	3548	+	EPHX1
chr1	226111654	226111923	226111858	4117	-	PYCR2
chr1	226186648	226187029	226186903	3720	-	SDE2
chr1	226374170	226374378	226374343	7971	-	ACBD3
chr1	226496603	226496838	226496731	7558	-	LIN9
chr1	226595438	226595752	226595700	299	-	PARP1
chr1	226890870	226891175	226891111	12071	-	ITPKB
chr1	227058386	227058654	227058485	11772	+	PSEN2
chr1	227505775	227506088	227505960	10326	-	CDC42BPA
chr1	227751268	227751495	227751398	11215	+	ZNF678
chr1	227751643	227751887	227751649	5692	+	ZNF678
chr1	228135386	228135594	228135516	12983	-	WNT9A
chr1	228270466	228270783	228270567	2431	+	ARF1
chr1	228290701	228290935	228290770	5853	-	C1orf35
chr1	228296717	228296949	228296941	6498	-	MRPL55
chr1	228328020	228328369	228328074	1145	+	GUK1
chr1	228352886	228353286	228353151	4710	-	IBA57-AS1
chr1	228645185	228645522	228645227	3910	-	HIST3H2A
chr1	228645963	228646193	228646185	6337	+	HIST3H2BB
chr1	228782789	228783120	228782953	8658	+	DUSP5P1,RHOU
chr1	228783507	228784011	228783748	8909	+	DUSP5P1,RHOU
chr1	229477970	229478258	229478194	5973	-	CCSAP
chr1	229643564	229644024	229643929	9974	-	NUP133
chr1	229644217	229644535	229644291	751	+	LOC101927478
chr1	229762043	229762248	229762067	11148	+	URB2
chr1	230778266	230778581	230778535	470	+	COG2
chr1	231003952	231004243	231004187	3791	-	C1orf198
chr1	231376564	231376873	231376731	2819	-	C1orf131
chr1	231377021	231377222	231377077	5410	+	GNPAT
chr1	231473243	231473551	231473535	6147	-	EXOC8
chr1	231473768	231474368	231474151	4672	+	SPRTN
chr1	231664428	231664850	231664476	1779	+	TSNAX,TSNAX-DISC1
chr1	233086383	233086644	233086469	9486	+	NTPCR
chr1	233463543	233463808	233463594	309	+	KIAA1804
chr1	233749889	233750098	233750073	12739	+	KCNK1
chr1	234508615	234509113	234508866	3785	-	LOC101927765
chr1	234509280	234509790	234509570	2809	+	COA6
chr1	234860662	234860997	234860809	13511	+	LINC01132
chr1	235291849	235292162	235292108	847	-	TOMM20
chr1	235324150	235324547	235324240	3644	-	RBM34
chr1	235491906	235492562	235491972	2878	+	GGPS1
chr1	235530766	235531064	235530820	844	+	TBCE
chr1	235667425	235667666	235667633	6376	-	B3GALNT2
chr1	236767432	236767795	236767760	3449	-	HEATR1
chr1	236958619	236958891	236958765	3044	+	MTR
chr1	236959042	236959244	236959190	7773	+	MTR
chr1	241682632	241682981	241682923	1606	-	FH
chr1	241803050	241803435	241803243	4588	-	OPN3
chr1	242011490	242012005	242011670	2228	+	EXO1
chr1	243264682	243264939	243264692	7184	-	LINC01347
chr1	243418149	243418535	243418257	12608	-	CEP170
chr1	243419335	243419683	243419427	2417	+	SDCCAG8
chr1	244614414	244615198	244614845	3342	-	ADSS
chr1	244816463	244816767	244816486	956	+	DESI2
chr1	244998683	244998961	244998848	4055	+	COX20
chr1	244999083	244999314	244999134	6929	+	COX20
chr1	245027333	245027777	245027771	2723	-	HNRNPU
chr1	245133081	245133326	245133136	8162	-	LOC101928068
chr1	245133588	245133864	245133617	7141	-	LOC101928068
chr1	245134193	245134781	245134658	4368	+	EFCAB2
chr1	246670328	246670560	246670520	7897	-	SMYD3
chr1	246729142	246729528	246729472	2307	-	TFB2M
chr1	246729679	246729880	246729716	12744	+	CNST
chr1	247170952	247171315	247171232	4837	-	ZNF670-ZNF695,ZNF695
chr1	247241807	247242074	247242044	4685	-	ZNF670,ZNF670-ZNF695
chr1	247267277	247267632	247267428	2674	-	ZNF669
chr1	247334984	247335301	247335258	5980	-	ZNF124
chr1	249120341	249121061	249120668	3513	+	MIR3124
chr1	249132699	249132904	249132711	6583	+	ZNF672
chr1	249152842	249153093	249152958	2804	-	ZNF692
chr1	249200480	249200786	249200554	62	+	PGBD2
chr1	249200981	249201191	249201038	13494	+	PGBD2
chr10	977417	977661	977490	7075	-	LARP4B
chr10	1034486	1034715	1034609	6069	+	GTPBP4
chr10	1094332	1094836	1094789	8846	-	IDI1
chr10	1095054	1095261	1095220	10418	-	IDI1
chr10	1102145	1102552	1102551	11882	-	IDI1
chr10	1102756	1102988	1102770	7920	+	WDR37
chr10	3109787	3109992	3109955	6457	+	PFKP
chr10	3214645	3214955	3214698	1507	-	PITRM1
chr10	3710755	3711231	3711070	11176	+	LOC105376360
chr10	5488607	5488923	5488623	444	+	NET1
chr10	5708273	5708497	5708478	10357	-	ASB13
chr10	5726813	5727047	5726921	11848	+	FAM208B
chr10	5855149	5855375	5855203	4108	-	GDI2
chr10	5931499	5931779	5931769	5132	-	ANKRD16
chr10	6186954	6187162	6187038	11220	+	PFKFB3
chr10	6205840	6206173	6205964	2537	+	PFKFB3
chr10	6244948	6245409	6244988	2477	+	PFKFB3
chr10	7830165	7830455	7830281	755	+	ATP5C1
chr10	7860501	7860732	7860553	8022	+	TAF3
chr10	11653273	11653565	11653448	11140	-	USP6NL
chr10	11865402	11865693	11865458	393	+	PROSER2
chr10	12084572	12084780	12084653	10430	-	UPF2
chr10	12391592	12391795	12391702	12722	+	CAMK1D
chr10	13341791	13342029	13341954	10649	-	PHYH
chr10	13629010	13629352	13629122	7175	+	PRPF18
chr10	14879526	14879986	14879752	12904	-	CDNF
chr10	14880319	14880658	14880357	2413	+	HSPA14
chr10	14995826	14996067	14995991	3504	-	DCLRE1C
chr10	15001772	15002365	15001867	5439	+	MEIG1
chr10	15139202	15139640	15139389	7634	+	RPP38
chr10	15210341	15210605	15210585	4373	-	NMT2
chr10	15902206	15902467	15902230	12775	-	FAM188A
chr10	16479029	16479467	16479159	5066	+	PTER
chr10	17685480	17685874	17685585	7711	-	STAM-AS1
chr10	17686186	17686460	17686211	6460	+	STAM
chr10	18940111	18940545	18940447	11519	-	NSUN6
chr10	18948334	18948998	18948529	2074	+	ARL5B
chr10	22292007	22292232	22292198	8077	-	DNAJC1
chr10	22292331	22292620	22292608	12848	-	DNAJC1
chr10	22605358	22605848	22605511	3329	+	COMMD3,COMMD3-BMI1
chr10	23003248	23003461	23003418	8526	-	PIP4K2A
chr10	24755479	24755715	24755557	12212	+	KIAA1217
chr10	25305607	25305897	25305669	2008	+	THNSL1
chr10	27149547	27149899	27149826	2370	-	ABI1
chr10	27389103	27389380	27389308	9357	-	ANKRD26
chr10	27443009	27443274	27443127	12766	-	YME1L1
chr10	27793267	27793619	27793299	711	+	RAB18
chr10	28966445	28966697	28966502	4001	+	BAMBI
chr10	29698512	29698819	29698559	7778	+	SVIL-AS1
chr10	30637757	30638194	30638098	4607	-	MTPAP
chr10	31320486	31320692	31320680	7611	-	ZNF438
chr10	31607565	31607965	31607915	5316	-	ZEB1-AS1
chr10	31608218	31608504	31608447	12583	+	ZEB1
chr10	32217408	32217705	32217690	8365	-	ARHGAP12
chr10	32344885	32345265	32345008	1033	-	KIF5B
chr10	32635601	32636099	32636018	1048	-	EPC1
chr10	32636285	32636576	32636300	4264	+	LOC102031319
chr10	32734605	32734968	32734827	6461	-	LOC101929431
chr10	32735172	32735687	32735250	6400	+	CCDC7
chr10	35379287	35379516	35379371	11727	-	CUL2
chr10	35416343	35416876	35416604	2777	+	CREM
chr10	38146245	38146517	38146473	3971	-	ZNF248
chr10	38264913	38265368	38265293	8805	-	ZNF25
chr10	38300075	38300348	38300171	7984	+	ZNF33A
chr10	38383302	38383593	38383567	8977	+	ZNF37A
chr10	38645312	38645711	38645385	7885	+	HSD17B7P2
chr10	43047948	43048201	43048080	11048	-	ZNF37BP
chr10	43278261	43278728	43278553	605	+	BMS1
chr10	43633981	43634296	43634104	5135	+	CSGALNACT2
chr10	43902944	43903231	43903174	6478	-	HNRNPF
chr10	43903567	43904063	43903645	10122	-	HNRNPF
chr10	43904292	43904500	43904499	10113	-	HNRNPF
chr10	44069759	44069992	44069970	10569	-	ZNF239
chr10	44101912	44102190	44101946	3760	+	ZNF485
chr10	46089618	46089926	46089898	12315	-	MARCH8
chr10	46167501	46168176	46168165	10822	-	ZFAND4
chr10	46222717	46223047	46222783	3599	+	FAM21C
chr10	46762271	46762740	46762444	964	-	BMS1P5
chr10	47243010	47243471	47243308	1372	-	BMS1P6
chr10	48185883	48186345	48186316	6033	+	BMS1P6
chr10	48952034	48952478	48952302	10139	-	BMS1P5
chr10	49514767	49515019	49514776	1771	+	MAPK8
chr10	50746497	50747101	50746979	3634	-	ERCC6,ERCC6-PGBD3
chr10	51565215	51565514	51565311	2452	+	NCOA4,TIMM23B
chr10	51572378	51572677	51572488	4124	+	NCOA4,TIMM23B
chr10	51622926	51623280	51623066	7417	-	TIMM23
chr10	51827727	51828039	51827778	4438	+	FAM21A
chr10	52384773	52385348	52384855	1789	+	SGMS1-AS1
chr10	52499731	52500204	52499816	4998	+	ASAH2B
chr10	54074073	54074319	54074118	7395	+	DKK1
chr10	58120699	58120992	58120962	4888	-	ZWINT
chr10	60028963	60029283	60029014	4624	+	CISD1
chr10	60145206	60145574	60145474	484	+	TFAM
chr10	62538292	62538757	62538329	355	+	CDK1
chr10	62703542	62703918	62703637	5696	-	RHOBTB1
chr10	64028186	64028483	64028469	10581	-	RTKN2
chr10	64564577	64564844	64564683	9032	+	ADO
chr10	64893135	64893507	64893361	3580	+	NRBF2
chr10	65028358	65028933	65028616	8265	-	JMJD1C
chr10	65225432	65225713	65225685	6131	-	JMJD1C
chr10	65280401	65280944	65280843	5514	-	JMJD1C
chr10	69865785	69866052	69865895	9327	+	MYPN
chr10	69990850	69991215	69991083	3895	-	ATOH7
chr10	70090986	70091649	70091463	3172	-	PBLD
chr10	70091874	70092336	70091949	139	+	HNRNPH3
chr10	70092436	70092652	70092628	5314	-	PBLD
chr10	70166428	70166641	70166525	12405	-	RUFY2
chr10	70231010	70231640	70231391	12013	-	DNA2
chr10	70286772	70287214	70287021	7046	-	SLC25A16
chr10	70481007	70481334	70481263	5147	+	CCAR1
chr10	70661127	70661470	70661155	4358	+	DDX50
chr10	70715988	70716650	70716124	2037	+	DDX21
chr10	70748572	70748818	70748645	6345	+	KIAA1279
chr10	70884002	70884666	70884086	1245	+	VPS26A
chr10	70940018	70940497	70940048	1733	+	SUPV3L1
chr10	71892183	71892394	71892351	12079	-	AIFM2
chr10	71906127	71906375	71906367	7669	-	TYSND1
chr10	71992891	71993151	71993098	768	-	PPA1
chr10	72575775	72576033	72575804	1815	+	SGPL1
chr10	72647989	72648192	72648138	13421	-	PCBD1
chr10	73079039	73079291	73079089	6428	+	SLC29A3
chr10	73610370	73610947	73610707	10565	-	PSAP
chr10	73724945	73725170	73725124	7660	+	CHST3
chr10	73975802	73976031	73975816	4102	-	ASCC1
chr10	73975831	73976184	73976133	2461	+	ANAPC16
chr10	74033824	74035803	74033900	10358	+	DDIT4
chr10	74114051	74114567	74114492	9315	-	DNAJB12
chr10	74385492	74385835	74385762	3081	-	MICU1
chr10	74855502	74856603	74856477	3104	-	P4HA1
chr10	74870237	74870526	74870326	11669	+	NUDT13
chr10	74927900	74928464	74927928	2426	+	FAM149B1
chr10	75006773	75007023	75006955	2156	-	DNAJC9
chr10	75012095	75012384	75012324	1627	-	MRPS16
chr10	75012583	75013026	75012678	1392	+	DNAJC9-AS1
chr10	75173192	75173767	75173727	277	-	ANXA7
chr10	75255104	75255481	75255229	6742	-	PPP3CB
chr10	75489688	75490225	75490131	329	-	BMS1P4
chr10	75503907	75504396	75504156	3804	+	SEC24C
chr10	75532112	75532501	75532479	10854	+	FUT11
chr10	75541866	75542135	75541891	3150	+	CHCHD1
chr10	75571258	75571487	75571360	4890	-	NDST2
chr10	75757870	75758117	75758035	5606	+	VCL
chr10	75910228	75910751	75910411	4421	-	AP3M1
chr10	75910996	75911307	75911130	8906	+	ADK
chr10	75936533	75937315	75936605	1045	+	ADK
chr10	76586313	76586557	76586548	10875	+	KAT6B
chr10	76871454	76871978	76871498	811	+	SAMD8
chr10	77162623	77162960	77162682	11297	+	ZNF503-AS2
chr10	79793628	79794139	79793867	3031	+	RPS24
chr10	80732772	80733258	80733108	9964	-	ZMIZ1-AS1
chr10	80734287	80734606	80734574	11793	-	ZMIZ1-AS1
chr10	81107254	81107534	81107355	3378	+	PPIF
chr10	81205096	81205327	81205254	5899	-	ZCCHC24
chr10	81585824	81586269	81585897	10419	-	NUTM2B-AS1
chr10	81586250	81586867	81586746	5827	+	LOC642361
chr10	81664851	81665065	81664888	12512	+	BMS1P21
chr10	81838316	81838901	81838647	10523	-	TMEM254-AS1
chr10	81967200	81967474	81967335	8988	+	LINC00857
chr10	82214115	82214374	82214188	8422	+	TSPAN14
chr10	85899305	85899870	85899488	4036	+	GHITM
chr10	86088412	86088635	86088534	3477	+	CCSER2
chr10	88281285	88281557	88281416	2348	-	WAPL
chr10	88471139	88471358	88471164	6227	+	LDB3
chr10	88731269	88731555	88731398	9452	+	AGAP11
chr10	88854352	88854568	88854444	9078	-	GLUD1
chr10	88855049	88855758	88855375	8349	+	FAM35A
chr10	89101840	89102339	89101942	12479	-	NUTM2A-AS1
chr10	89102480	89102929	89102814	7988	+	LINC00863
chr10	89264701	89264979	89264758	6080	+	MINPP1
chr10	89577181	89577909	89577567	4568	-	ATAD1
chr10	89578147	89578460	89578321	8414	+	CFL1P1
chr10	89621539	89621883	89621664	11942	-	KLLN
chr10	89623402	89623607	89623508	6488	+	PTEN
chr10	90640510	90641106	90640717	4085	+	STAMBPL1
chr10	90749823	90750357	90750299	7979	-	ACTA2
chr10	90750472	90751060	90750710	2940	+	FAS
chr10	91011254	91011532	91011483	12092	-	LIPA
chr10	91461373	91461749	91461446	1783	+	KIF20B
chr10	92631747	92631998	92631880	5195	+	RPP30
chr10	92980476	92980796	92980498	1190	+	PCGF5
chr10	93169069	93169281	93169244	11058	-	HECTD2-AS1
chr10	93169505	93169807	93169613	957	-	HECTD2-AS1
chr10	93557649	93558086	93557983	4800	-	TNKS2-AS1
chr10	93558285	93558643	93558520	8847	+	TNKS2
chr10	93683570	93684001	93683606	2108	+	BTAF1
chr10	94050389	94050705	94050597	9010	-	CPEB3
chr10	94050992	94051243	94051008	8833	+	MARCH5
chr10	94352912	94353406	94352987	7419	+	KIF11
chr10	94450345	94450558	94450352	5220	+	HHEX
chr10	94608307	94608564	94608344	4071	+	EXOC6
chr10	95196526	95196850	95196748	10838	-	MYOF
chr10	95256497	95256931	95256620	782	+	CEP55
chr10	95653765	95654117	95653841	1162	+	SLC35G1
chr10	96122278	96122701	96122635	6813	-	NOC3L
chr10	96162281	96162553	96162331	5889	+	TBC1D12
chr10	96305579	96306116	96305835	3726	+	HELLS
chr10	97050390	97050631	97050477	9269	-	PDLIM1
chr10	97416185	97416409	97416380	13273	-	ALDH18A1
chr10	97453280	97453630	97453629	8812	-	TCTN3
chr10	97667312	97667603	97667533	6052	-	ENTPD1-AS1
chr10	97802923	97803142	97803103	12716	-	ENTPD1-AS1
chr10	97803400	97803625	97803467	12783	+	CCNJ
chr10	97849298	97849597	97849566	8778	-	ENTPD1-AS1
chr10	97849630	97849927	97849802	5985	-	ENTPD1-AS1
chr10	97890089	97890290	97890117	11665	+	ZNF518A
chr10	98592054	98592307	98592083	3211	+	LCOR
chr10	99051543	99052318	99052216	1980	-	ARHGAP19,ARHGAP19-SLIT1
chr10	99093166	99093448	99093337	9859	-	FRAT2
chr10	99186075	99186420	99186135	4895	+	PGAM1
chr10	99205952	99206257	99205999	1311	+	ZDHHC16
chr10	99257804	99258071	99258043	8756	-	MMS19
chr10	99400487	99400753	99400523	1397	+	PI4K2A
chr10	99446468	99446966	99446806	3338	-	AVPI1
chr10	99496914	99497198	99496986	3231	+	ZFYVE27
chr10	99629029	99629284	99629172	8844	-	CRTAC1
chr10	99894472	99894795	99894640	4991	+	R3HCC1L
chr10	100174606	100174878	100174817	5540	-	PYROXD2
chr10	100206442	100206664	100206623	7850	-	HPS1
chr10	101190012	101190369	101190059	9718	-	GOT1
chr10	101419291	101419792	101419369	6175	+	ENTPD7
chr10	101491480	101491852	101491651	7994	-	COX15
chr10	101492081	101492534	101492386	5164	+	CUTC
chr10	101492224	101492476	101492252	8799	-	COX15
chr10	101945292	101945698	101945670	11977	-	ERLIN1
chr10	102027133	102027372	102027336	5162	-	CWF19L1
chr10	102045864	102046383	102046076	1278	-	BLOC1S2
chr10	102133432	102134574	102133437	4566	+	OLMALINC
chr10	102289279	102289581	102289508	6022	-	NDUFB8
chr10	102746980	102747197	102747150	6275	-	MRPL43
chr10	102756920	102757138	102756925	9219	+	LZTS2
chr10	102792220	102792994	102792546	5059	+	SFXN3
chr10	102821046	102821559	102821147	6101	+	KAZALD1
chr10	102827438	102827950	102827828	10373	+	KAZALD1
chr10	103113904	103114209	103113923	3183	+	BTRC
chr10	103542863	103543158	103543059	10393	-	NPM3
chr10	103577903	103578181	103578054	2141	-	MGEA5
chr10	103815637	103815899	103815785	8479	-	C10orf76
chr10	103825192	103825479	103825256	351	+	HPS6
chr10	103874456	103874695	103874683	5534	-	LDB1
chr10	103892900	103893128	103892940	4992	+	PPRC1
chr10	103912173	103912485	103912209	1254	+	NOLC1
chr10	104005312	104005550	104005348	6641	+	GBF1
chr10	104181002	104181210	104181043	9956	+	FBXL15
chr10	104192038	104192288	104192225	3171	-	CUEDC2
chr10	104209809	104210073	104210014	7416	-	C10orf95
chr10	104262189	104262404	104262398	10437	-	ACTR1A
chr10	104473195	104473686	104473522	13713	-	ARL3
chr10	104474402	104474715	104474479	992	+	SFXN2
chr10	104678130	104678332	104678185	8819	+	CNNM2
chr10	104952796	104953004	104952899	8316	-	NT5C2
chr10	105110627	105110828	105110679	12581	-	PCGF6
chr10	105156427	105156846	105156580	3651	+	PDCD11
chr10	105421109	105421482	105421393	1040	-	SH3PXD2A
chr10	105677361	105677884	105677854	7495	-	OBFC1
chr10	105727054	105727267	105727075	5236	+	SLK
chr10	106014720	106014929	106014721	4762	+	GSTO1
chr10	106028469	106028677	106028604	6966	+	GSTO2
chr10	106028781	106029329	106028920	4667	+	GSTO2
chr10	106097764	106097972	106097840	6470	-	ITPRIP
chr10	112432011	112432274	112432050	10098	+	RBM20
chr10	112631778	112632350	112632254	4399	+	PDCD4
chr10	112678398	112679023	112678529	6197	-	BBIP1
chr10	112679393	112679663	112679518	3628	+	SHOC2
chr10	113943213	113943481	113943455	2145	-	GPAM
chr10	114206277	114206637	114206481	692	-	ZDHHC6
chr10	114833609	114834098	114833616	8515	+	TCF7L2
chr10	115439683	115440061	115439709	12549	+	CASP7
chr10	115613676	115614242	115614049	9162	-	DCLRE1A
chr10	115614407	115614706	115614586	1639	+	NHLRC2
chr10	115933604	115933939	115933832	7675	-	CCDC186,MIR2110
chr10	116698034	116698254	116698178	6508	+	TRUB1
chr10	118763931	118764565	118764335	11619	-	SHTN1
chr10	120101549	120101786	120101749	10291	-	FAM204A
chr10	120514068	120514409	120514310	9607	-	CACUL1
chr10	120840017	120840299	120840272	416	-	EIF3A
chr10	120863646	120864010	120863662	495	+	FAM45A,FAM45BP
chr10	120937753	120937979	120937937	4247	-	PRDX3
chr10	120938018	120938306	120938214	891	-	PRDX3
chr10	121030823	121031344	121031084	13829	+	GRK5
chr10	121065564	121066112	121065596	11994	+	GRK5
chr10	121356174	121356460	121356246	4781	-	TIAL1
chr10	121410920	121411137	121411060	4288	+	BAG3
chr10	121485633	121485881	121485709	11534	+	INPP5F
chr10	122610915	122611242	122610954	1716	+	MIR5694,WDR11
chr10	123687248	123687492	123687340	2883	-	ATE1
chr10	123687771	123688009	123687815	9750	+	ATE1-AS1
chr10	123734393	123734649	123734477	8809	-	NSMCE4A
chr10	123900400	123900659	123900466	12646	+	TACC2
chr10	124134275	124134599	124134436	1681	+	PLEKHA1
chr10	124639278	124639900	124639558	3137	+	LOC399815
chr10	124713371	124713728	124713685	4613	-	C10orf88
chr10	124739991	124740191	124740041	9667	+	PSTK
chr10	124767831	124768289	124768115	7946	-	IKZF5
chr10	124768542	124768790	124768648	3162	+	ACADSB
chr10	124913939	124914350	124914072	1424	+	BUB3
chr10	125852772	125853031	125853019	11116	-	CHST15
chr10	126107160	126107463	126107401	3842	-	OAT
chr10	126150441	126150662	126150454	6141	+	LHPP
chr10	126480108	126480419	126480341	2390	-	METTL10
chr10	126490422	126490629	126490518	11591	+	FAM175B
chr10	127350552	127350775	127350595	12166	-	TEX36
chr10	127407522	127408017	127407634	6212	-	FLJ37035
chr10	127408326	127408642	127408533	3621	+	EDRF1
chr10	129924260	129924624	129924364	8159	-	MKI67
chr10	131908353	131908757	131908714	3176	-	LINC00959
chr10	131908789	131909018	131908969	2373	-	LINC00959
chr10	131934707	131934933	131934712	5315	+	GLRX3
chr10	133795150	133795383	133795325	8750	-	BNIP3
chr10	134145062	134145318	134145241	9920	-	STK32C
chr10	134145690	134146093	134145706	7962	+	LRRC27
chr10	135122036	135122303	135122183	5296	-	TUBGCP2
chr10	135207742	135208265	135207979	5440	+	MTG1
chr11	207046	207280	207232	6790	-	BET1L
chr11	207654	207962	207937	11414	+	RIC8A
chr11	236011	236309	236240	9107	-	SIRT3
chr11	308522	308755	308692	9951	+	IFITM2
chr11	320271	320818	320395	7526	-	IFITM3
chr11	394217	394513	394308	1518	+	PKP3
chr11	506065	506620	506321	11306	-	RNH1
chr11	506977	507191	507031	8665	-	RNH1
chr11	695855	696090	695877	10011	+	TMEM80
chr11	777704	777928	777710	3243	+	LOC171391
chr11	820193	820473	820328	13211	+	PNPLA2
chr11	842202	842493	842412	6404	-	POLR2L
chr11	925936	926231	926031	10289	+	AP2A2
chr11	1330594	1330794	1330715	8432	-	TOLLIP
chr11	1331061	1331463	1331115	1381	+	TOLLIP-AS1
chr11	1580191	1580428	1580320	12434	-	DUSP8
chr11	2800294	2800494	2800354	12192	+	KCNQ1
chr11	2846836	2847211	2846998	13161	+	KCNQ1
chr11	2906374	2906918	2906895	901	-	CDKN1C
chr11	2950234	2950514	2950504	3896	-	PHLDA2
chr11	3013184	3013420	3013185	7622	-	NAP1L4
chr11	3400055	3400317	3400292	7448	-	ZNF195
chr11	3818419	3818734	3818715	2742	-	NUP98
chr11	4116066	4116403	4116199	7084	+	RRM1
chr11	4629102	4629414	4629321	6322	-	TRIM68
chr11	5705937	5706266	5706178	6229	-	TRIM5
chr11	6340509	6340996	6340674	7384	-	PRKCDBP
chr11	6341497	6341703	6341576	6256	-	PRKCDBP
chr11	6624614	6624825	6624719	12710	-	RRP8
chr11	6625056	6625376	6625177	9499	+	ILK
chr11	6640350	6640634	6640590	7688	-	TPP1
chr11	6703980	6704502	6704471	8627	-	MRPL17
chr11	8255936	8256188	8256159	6188	-	LMO1
chr11	8704403	8704748	8704543	2657	+	RPL27A
chr11	8932792	8933110	8932926	4695	+	AKIP1
chr11	8985661	8985948	8985921	1346	-	TMEM9B
chr11	8986074	8986450	8986263	1221	-	TMEM9B
chr11	8986078	8986522	8986442	517	+	TMEM9B-AS1
chr11	9335873	9336147	9336089	6618	-	TMEM41B
chr11	9406260	9407001	9406497	2796	+	IPO7
chr11	9481548	9482165	9482090	3190	-	LOC644656
chr11	9482572	9483066	9482861	2401	+	ZNF143
chr11	9685684	9686331	9685701	1806	+	SWAP70
chr11	9779945	9780149	9779946	4843	+	SBF2-AS1
chr11	9779964	9780349	9780003	6165	-	LOC440028
chr11	10326719	10326998	10326727	4609	+	ADM
chr11	10562243	10562709	10562660	1942	-	RNF141
chr11	10830009	10830438	10830240	423	-	EIF4G2
chr11	10830698	10831120	10830773	417	+	LOC101928053
chr11	10879086	10879558	10879226	4383	-	ZBED5
chr11	10879809	10880410	10879899	2214	+	ZBED5-AS1
chr11	11862959	11863299	11863142	4306	+	USP47
chr11	11863547	11863807	11863646	3676	+	USP47
chr11	11863918	11864128	11864050	10045	+	USP47
chr11	12132169	12132372	12132186	10218	+	MICAL2
chr11	12309398	12309598	12309412	12638	+	MICALCL
chr11	12399755	12400212	12399866	2375	+	PARVA
chr11	12715490	12715771	12715548	10176	+	TEAD1
chr11	13690295	13690516	13690421	9589	+	FAR1
chr11	14541601	14541942	14541747	4774	-	PSMA1
chr11	14664900	14665112	14665012	11627	-	PSMA1
chr11	14665400	14665762	14665448	7058	+	PDE3B
chr11	16760206	16760687	16760254	79	+	C11orf58
chr11	17098860	17099160	17099014	965	-	RPS13
chr11	17375301	17375610	17375364	9245	+	NCR3LG1
chr11	18127327	18127545	18127477	3950	-	SAAL1
chr11	18343885	18344106	18344106	5114	+	GTF2H1
chr11	18416202	18417129	18416227	1540	+	LDHA
chr11	18548171	18548441	18548379	2150	-	TSG101
chr11	18609828	18610239	18610187	6228	-	UEVLD
chr11	19138736	19139140	19138781	5229	+	ZDHHC13
chr11	19262084	19262420	19262101	8092	-	E2F8
chr11	19617769	19618111	19617924	13397	+	NAV2
chr11	19733441	19734157	19733855	3858	-	LOC100126784
chr11	20385659	20385928	20385764	5374	+	HTATIP2
chr11	20409450	20409770	20409744	4933	+	PRMT3
chr11	22646796	22647054	22647052	12287	-	FANCF
chr11	22647147	22647354	22647171	12474	-	FANCF
chr11	22850621	22851337	22851295	6658	-	SVIP
chr11	27384311	27384759	27384521	11413	-	CCDC34
chr11	27493984	27494319	27493987	1288	-	LGR4
chr11	27527949	27528299	27528245	1611	-	LIN7C
chr11	27528427	27528911	27528528	902	+	BDNF-AS
chr11	28131880	28132208	28132058	3129	+	METTL15
chr11	30344662	30345181	30344708	2300	+	ARL14EP
chr11	31391410	31391820	31391469	1899	+	DNAJC24
chr11	31531340	31531841	31531392	4052	+	ELP4
chr11	31832375	31832763	31832760	9325	-	PAX6
chr11	32605390	32605677	32605456	910	+	EIF3M
chr11	32915165	32915383	32915232	12594	+	QSER1
chr11	33037485	33037779	33037505	3069	+	DEPDC7
chr11	33182570	33183002	33182944	3484	-	CSTF3
chr11	33279988	33280430	33280138	4157	+	HIPK3
chr11	33757670	33757909	33757762	6158	-	CD59
chr11	33795814	33796017	33795995	10744	-	FBXO3
chr11	34073893	34074097	34074024	10041	+	CAPRIN1
chr11	34379215	34379540	34379484	569	-	ABTB2
chr11	34937275	34937584	34937570	9277	-	APIP
chr11	34937627	34937871	34937799	9189	-	APIP
chr11	34938198	34938625	34938236	873	+	PDHX
chr11	35160760	35161403	35160773	2568	+	CD44
chr11	35965667	35965867	35965669	4181	+	LDLRAD3
chr11	35965922	35966207	35966142	6982	+	LDLRAD3
chr11	36310564	36310943	36310910	4715	-	COMMD9
chr11	36531502	36531759	36531747	2283	-	TRAF6
chr11	43333554	43333924	43333660	306	+	API5
chr11	43380519	43381035	43380830	5651	+	TTC17
chr11	43702359	43702701	43702664	12133	+	HSD17B12
chr11	44087923	44088314	44088165	8641	+	ACCS
chr11	45202698	45203004	45202892	5707	+	PRDM11
chr11	45825997	45826278	45826217	5173	+	SLC35C1
chr11	45826796	45826999	45826866	9348	+	SLC35C1
chr11	45869084	45869312	45869103	2311	+	CRY2
chr11	45938999	45939431	45939338	5917	-	PEX16
chr11	46142723	46142991	46142850	8568	-	PHF21A
chr11	46450577	46450814	46450763	12812	-	AMBRA1
chr11	46615279	46615573	46615464	1588	-	AMBRA1
chr11	46638953	46639450	46639345	8585	+	ATG13
chr11	46721644	46722096	46722048	3531	-	ARHGAP1
chr11	46867542	46867795	46867753	7148	-	CKAP5
chr11	47198030	47198539	47198529	9853	-	ARFGAP2
chr11	47236590	47236975	47236950	2922	+	DDB2
chr11	47269932	47270313	47270276	7014	-	ACP2
chr11	47279201	47279492	47279316	11658	+	NR1H3
chr11	47290958	47291280	47291249	3635	+	MADD
chr11	47291332	47291594	47291360	3775	+	MADD
chr11	47291744	47292025	47291808	719	+	MADD
chr11	47447420	47447979	47447580	6408	-	PSMC3
chr11	47574038	47574415	47574060	6343	-	CELF1
chr11	47587209	47587596	47587409	2734	+	PTPMT1
chr11	47600087	47600507	47600254	1629	-	KBTBD4
chr11	47600569	47600937	47600631	4416	+	NDUFS3
chr11	47663791	47664060	47663956	2340	-	MTCH2
chr11	47788544	47788855	47788710	6149	-	FNBP4
chr11	47869463	47869849	47869820	612	-	NUP160
chr11	57297922	57298194	57298088	3556	-	TIMM10
chr11	57435621	57436014	57435697	6832	+	ZDHHC5
chr11	57479440	57479669	57479587	12930	-	MED19
chr11	57480085	57480401	57480216	10688	+	TMX2,TMX2-CTNND1
chr11	57508947	57509352	57509102	4706	+	C11orf31,TMX2-CTNND1
chr11	58345089	58345540	58345212	11468	-	LPXN
chr11	58874742	58875054	58874763	1793	+	FAM111B
chr11	58909818	58910303	58910112	11978	-	LOC101927204
chr11	59382573	59382776	59382651	13136	-	OSBP
chr11	59382969	59383197	59383159	7582	-	OSBP
chr11	59436007	59436347	59436174	10816	-	PATL1
chr11	59577943	59578180	59578128	5361	-	MRPL16
chr11	60609623	60609872	60609725	9555	+	CCDC86
chr11	60673745	60674036	60673953	2683	-	PRPF19
chr11	60681684	60681907	60681742	9848	+	TMEM109
chr11	60928854	60929063	60929000	5007	-	VPS37C
chr11	61100308	61100540	61100428	3251	-	DDB1
chr11	61100763	61101208	61100888	602	+	TKFC
chr11	61128940	61129691	61129666	2793	-	CYB561A3
chr11	61160121	61160346	61160138	9720	+	TMEM216
chr11	61196999	61197347	61197340	2873	-	CPSF7
chr11	61197639	61197933	61197858	3086	+	SDHAF2
chr11	61463730	61463936	61463740	10070	+	DAGLA
chr11	61559619	61560007	61559892	2775	-	MIR611,TMEM258
chr11	61560179	61560444	61560361	5555	+	FEN1
chr11	61583272	61583488	61583325	4928	-	FADS1
chr11	61583811	61584246	61584099	4792	+	FADS2
chr11	61684749	61684990	61684966	10342	-	RAB3IL1
chr11	61731549	61731803	61731585	10350	-	FTH1
chr11	61891558	61891832	61891636	3297	+	INCENP
chr11	62104974	62105199	62105048	9355	+	ASRGL1
chr11	62313706	62314045	62313815	2901	-	AHNAK
chr11	62358607	62358986	62358900	7118	-	TUT1
chr11	62389006	62389418	62389402	5856	-	B3GAT3
chr11	62389596	62389917	62389771	7816	-	B3GAT3
chr11	62413756	62414265	62413895	311	-	GANAB
chr11	62420311	62420741	62420709	1332	-	INTS5
chr11	62432019	62432717	62432664	1347	-	C11orf98,LBHD1
chr11	62432826	62433683	62433042	13890	+	METTL12,SNORA57
chr11	62438722	62439073	62438953	1858	-	LBHD1
chr11	62439293	62439853	62439428	2504	+	UQCC3
chr11	62446193	62446482	62446256	9079	-	UBXN1
chr11	62473305	62473701	62473617	10676	-	BSCL2,HNRNPUL2-BSCL2
chr11	62494380	62494875	62494493	716	-	HNRNPUL2,HNRNPUL2-BSCL2
chr11	62529045	62529342	62529111	4328	+	POLR2G
chr11	62554748	62555431	62555183	824	+	TAF6L,TMEM179B
chr11	62559140	62559383	62559199	3208	-	TMEM223
chr11	62572243	62572895	62572832	3084	-	NXF1
chr11	62598831	62599045	62598925	12419	-	STX5
chr11	62599245	62599468	62599445	12623	-	STX5
chr11	62622634	62623250	62623036	13913	-	SNHG1,SNORD25,SNORD26
chr11	62648448	62648807	62648749	2428	+	SLC3A2
chr11	63438630	63438889	63438684	8612	-	ATL3
chr11	63448983	63449321	63449128	29	+	RTN3
chr11	63606486	63606834	63606683	12758	+	MARK2
chr11	63706522	63706740	63706563	7947	+	NAA40
chr11	63742101	63742330	63742191	5286	+	COX8A
chr11	63753966	63754180	63754005	6492	+	OTUB1
chr11	63933318	63933518	63933394	11345	-	MACROD1
chr11	63953675	63953891	63953714	11368	+	STIP1
chr11	63993289	63993588	63993524	5699	-	TRPT1
chr11	63993828	63994165	63993972	1047	+	NUDT22
chr11	63997974	63998362	63998116	12401	+	DNAJC4
chr11	64008660	64008903	64008682	4560	+	FKBP2
chr11	64019159	64019389	64019268	12427	+	PLCB3
chr11	64037076	64037322	64037121	7978	-	BAD
chr11	64052308	64052754	64052579	11872	+	GPR137
chr11	64072074	64072284	64072259	7921	+	KCNK4-TEX40,TEX40
chr11	64073353	64073638	64073441	7465	+	ESRRA
chr11	64084374	64084972	64084919	7096	-	TRMT112
chr11	64085671	64085979	64085745	4138	+	PRDX5
chr11	64116088	64116288	64116160	13639	+	CCDC88B
chr11	64126712	64127000	64126994	3941	+	RPS6KA4
chr11	64577744	64578011	64577989	9471	-	MEN1
chr11	64645591	64646068	64646045	4056	-	EHD1
chr11	64684178	64684631	64684622	7878	-	ATG2A
chr11	64863704	64864004	64863933	3213	+	VPS51
chr11	64884948	64885285	64885184	9683	-	ZNHIT2
chr11	64889315	64889597	64889538	1004	-	FAU
chr11	64889836	64890110	64889902	909	+	MRPL49
chr11	65029471	65029824	65029734	2230	+	POLA2
chr11	65082394	65082681	65082395	3962	+	CDC42EP2
chr11	65101322	65101649	65101549	1972	+	DPF2
chr11	65122133	65122442	65122322	8436	+	TIGD3
chr11	65149468	65149821	65149622	11557	-	SLC25A45
chr11	65149959	65150234	65150182	7991	-	SLC25A45
chr11	65154173	65154429	65154216	7299	+	FRMD8
chr11	65190616	65190876	65190874	10449	+	NEAT1
chr11	65267959	65268466	65267975	12035	+	MALAT1
chr11	65292593	65292834	65292790	9590	+	SCYL1
chr11	65337574	65337789	65337653	11728	-	SSSCA1-AS1
chr11	65405655	65406077	65405868	6454	+	SIPA1
chr11	65430173	65430373	65430311	11356	-	RELA
chr11	65479537	65479754	65479650	4125	+	KAT5
chr11	65658188	65658479	65658292	766	+	CCDC85B
chr11	65667056	65667556	65667516	10033	-	FOSL1
chr11	65686015	65686411	65686210	10343	-	C11orf68
chr11	65729220	65729441	65729258	8654	+	SART1
chr11	65769291	65769625	65769530	777	-	EIF1AD
chr11	65769958	65770190	65770036	9796	+	BANF1
chr11	66036110	66036396	66036222	7793	+	RAB1B
chr11	66056279	66056558	66056332	3389	-	YIF1A
chr11	66103545	66103924	66103841	8032	-	RIN1
chr11	66138369	66138643	66138539	12894	-	SLC29A2
chr11	66205979	66206252	66206170	9488	-	MRPL11
chr11	66234571	66234783	66234725	13584	+	PELI3
chr11	66247253	66247592	66247575	6194	+	DPP3
chr11	66247254	66247602	66247487	4616	-	LOC101928069
chr11	66247939	66248168	66247970	8615	+	DPP3
chr11	66278164	66278507	66278291	5072	+	BBS1
chr11	66313196	66313610	66313309	7241	-	ZDHHC24
chr11	66360676	66361067	66360828	221	+	CCS
chr11	66384088	66384395	66384162	763	+	RBM14,RBM14-RBM4
chr11	66406051	66406475	66406355	9655	+	RBM14-RBM4,RBM4
chr11	66445015	66445284	66445265	10911	-	RBM4B
chr11	66512321	66512663	66512526	10924	+	C11orf80
chr11	66610949	66611205	66610984	3406	+	C11orf80,RCE1
chr11	66701229	66701482	66701360	12103	-	PC
chr11	66790186	66790404	66790267	13624	+	SYT12
chr11	66886723	66887033	66886897	10317	+	KDM2A
chr11	67120766	67120971	67120883	11281	-	POLD4
chr11	67141342	67141581	67141418	8471	-	CLCF1
chr11	67159488	67159739	67159535	3371	+	RAD9A
chr11	67169049	67169253	67169223	4214	-	PPP1CA
chr11	67195991	67196300	67196251	40	+	RPS6KB2
chr11	67231715	67232099	67232048	5212	-	TMEM134
chr11	67236378	67236642	67236560	6614	-	TMEM134
chr11	67250623	67250894	67250862	10624	+	AIP
chr11	67397000	67397372	67397128	8649	-	NUDT8
chr11	67572429	67572753	67572440	3549	-	FAM86C2P
chr11	67771303	67771523	67771508	10198	-	UNC93B1
chr11	67777858	67778094	67778069	3579	+	ALDH3B1
chr11	67784231	67784435	67784314	12957	+	ALDH3B1
chr11	67798203	67798637	67798325	6166	+	NDUFS8
chr11	67888495	67888740	67888650	10127	-	CHKA
chr11	68038855	68039354	68039307	1665	-	C11orf24
chr11	68670981	68671214	68671199	7936	-	MRPL21
chr11	68671409	68671662	68671464	1299	+	IGHMBP2
chr11	68816424	68816742	68816466	2500	+	TPCN2
chr11	69489697	69490064	69490022	7321	-	ORAOV1
chr11	70049435	70049733	70049610	3902	+	FADD
chr11	70116843	70117117	70116845	453	+	PPFIA1
chr11	71164276	71164590	71164409	10793	+	NADSYN1
chr11	71498599	71498975	71498615	4324	+	FAM86C1
chr11	71639091	71639608	71639269	7027	-	LOC100133315
chr11	71791896	71792321	71791958	7114	+	LRTOMT
chr11	71813952	71814284	71814227	1039	-	LAMTOR1
chr11	71814597	71814871	71814771	2877	+	LRTOMT
chr11	71822876	71823318	71823159	3422	-	ANAPC15
chr11	72145233	72145524	72145517	12083	-	CLPB
chr11	72281361	72282071	72281479	12483	+	LINC01537
chr11	72463179	72463392	72463313	12882	-	ARAP1
chr11	72504470	72504686	72504554	10166	-	STARD10
chr11	72525546	72525894	72525879	332	+	ATG16L2
chr11	73087505	73087836	73087516	1080	+	RELT
chr11	73087972	73088172	73088097	3584	+	RELT
chr11	73088231	73088432	73088356	4953	+	RELT
chr11	73471591	73472098	73472068	6418	-	RAB6A
chr11	73498956	73499625	73499493	3899	+	MRPL48
chr11	73587476	73587837	73587555	4907	-	COA4
chr11	73588060	73588470	73588100	1728	+	PAAF1
chr11	74109118	74109468	74109415	9545	-	PGM2L1
chr11	74204444	74204734	74204650	558	-	LIPT2
chr11	74204453	74204700	74204635	3964	+	LOC100287896
chr11	74303661	74304098	74304015	4544	+	POLD3
chr11	74407718	74408053	74407961	1208	-	CHRDL2
chr11	74459961	74460220	74460173	2510	+	RNF169
chr11	74660341	74660641	74660380	871	+	SPCS2
chr11	74699731	74700442	74700186	5012	+	NEU3
chr11	75110625	75111072	75110667	3330	+	RPS3
chr11	75118920	75119126	75118955	13438	+	RPS3
chr11	75273288	75273827	75273475	863	+	SERPINH1
chr11	75273887	75274147	75273930	9120	+	SERPINH1
chr11	75479832	75480069	75479856	11181	+	DGAT2
chr11	75526300	75526629	75526344	2398	+	UVRAG
chr11	76091695	76092120	76092050	9534	-	THAP12
chr11	76092406	76092759	76092444	2825	+	LOC100506127
chr11	76155857	76156540	76156540	7076	+	EMSY
chr11	76493808	76494075	76494054	856	-	LOC101928837
chr11	76572001	76572398	76572097	722	+	ACER3
chr11	77122692	77122933	77122917	8959	-	PAK1
chr11	77348480	77348801	77348683	5234	-	CLNS1A
chr11	77531513	77531969	77531636	9202	-	RSF1
chr11	77705383	77705720	77705667	9420	-	INTS4
chr11	77790555	77790897	77790828	120	-	NDUFC2,NDUFC2-KCTD14
chr11	77850285	77850653	77850573	1642	-	ALG8
chr11	77850847	77851236	77850863	813	+	KCTD21-AS1
chr11	77899358	77899621	77899615	12414	-	KCTD21
chr11	78285487	78285869	78285590	1945	-	NARS2
chr11	82611221	82611466	82611417	10531	-	PRCP
chr11	82782624	82782870	82782806	6128	-	RAB30
chr11	82783139	82783495	82783288	579	+	RAB30-AS1
chr11	82868222	82868459	82868306	1679	+	PCF11
chr11	82905307	82905576	82905492	12645	+	ANKRD42
chr11	82996731	82997368	82997006	6341	-	CCDC90B
chr11	85339662	85340043	85339692	1994	+	TMEM126B
chr11	85359083	85359363	85359246	3517	+	TMEM126A
chr11	85375813	85376077	85375973	1427	-	CREBZF
chr11	85779640	85779847	85779817	11088	-	PICALM
chr11	85955857	85956107	85956018	2430	+	EED
chr11	86013318	86013836	86013332	4201	+	C11orf73
chr11	86382946	86383151	86383020	13099	-	ME3
chr11	86666163	86666379	86666338	12289	-	FZD4
chr11	86666826	86667071	86666960	12781	+	LOC100506368
chr11	86667169	86667418	86667195	10947	+	LOC100506368
chr11	88070640	88070869	88070686	9014	-	CTSC
chr11	89955905	89956156	89956144	7948	-	CHORDC1
chr11	92930709	92931047	92930783	199	-	SLC36A4
chr11	93394868	93395327	93394933	650	+	CEP295
chr11	93474105	93474622	93474563	1160	-	TAF1D
chr11	93474858	93475256	93474976	368	+	C11orf54
chr11	93517479	93517774	93517691	2762	+	MED17
chr11	93862421	93862684	93862605	12325	+	PANX1
chr11	94226507	94226961	94226644	10982	-	MRE11A
chr11	94501532	94501794	94501554	7391	+	AMOTL1
chr11	94800172	94800402	94800259	11179	+	SRSF8
chr11	94823131	94823365	94823142	10114	+	ENDOD1
chr11	95522360	95522869	95522688	10680	-	FAM76B
chr11	95523664	95524080	95523819	9604	+	CEP57
chr11	95656736	95657225	95657167	5423	-	MTMR2
chr11	96122186	96123017	96122887	8544	-	CCDC82
chr11	96123205	96123617	96123413	3212	+	JRKL
chr11	101785972	101786321	101786086	8730	+	CEP126
chr11	101981161	101981442	101981391	9562	+	YAP1
chr11	102218015	102218242	102218094	5328	+	BIRC2
chr11	102323048	102323373	102323365	9207	-	TMEM123
chr11	102323681	102324070	102323961	10256	+	LOC101928424
chr11	102962214	102962438	102962403	13592	-	DCUN1D5
chr11	102962497	102962834	102962778	4410	-	DCUN1D5
chr11	107328245	107328536	107328450	10654	-	CWF19L2
chr11	107729065	107729427	107729220	13111	-	SLC35F2
chr11	107879657	107879950	107879697	6412	+	CUL5
chr11	107992318	107992541	107992534	7298	+	ACAT1
chr11	108093784	108094144	108093945	4776	+	ATM
chr11	108337761	108338176	108338025	6351	-	C11orf65
chr11	108535834	108536084	108535961	13334	+	DDX10
chr11	109963900	109964120	109963944	10292	+	ZC3H12C
chr11	110233865	110234109	110233923	10345	+	LOC105369486
chr11	110300974	110301464	110301116	9954	+	FDX1
chr11	111473311	111473615	111473450	9751	+	SIK2
chr11	111636737	111637084	111636925	10320	-	PPP2R1B
chr11	111637167	111637407	111637324	12891	-	PPP2R1B
chr11	111741655	111741882	111741801	12857	-	ALG9
chr11	111896180	111896484	111896287	2171	+	DLAT
chr11	111957645	111957917	111957769	7106	+	SDHD
chr11	112097181	112097595	112097545	10361	+	PTS
chr11	113644001	113644411	113644408	6932	-	ZW10
chr11	114270582	114271154	114271015	8942	-	C11orf71
chr11	114271414	114272109	114271534	4477	+	RBM7
chr11	114310255	114310574	114310290	6647	+	REXO2
chr11	116643039	116643373	116643225	8210	-	BUD13
chr11	116658411	116658694	116658662	11928	-	ZPR1
chr11	117102894	117103156	117103072	12359	-	PCSK7
chr11	118122485	118123109	118122946	11724	-	MPZL3
chr11	118134628	118135105	118134935	13154	-	MPZL2
chr11	118230322	118230614	118230407	5419	+	UBE4A
chr11	118271746	118272035	118271926	4810	-	LOC100131626
chr11	118272356	118272606	118272464	12099	+	ATP5L
chr11	118443259	118443461	118443284	10210	+	ARCN1
chr11	118661337	118661644	118661475	9188	-	DDX6
chr11	118868907	118869196	118868954	3112	+	CCDC84
chr11	118889524	118889771	118889575	11811	+	MIR3656,TRAPPC4
chr11	118901248	118901503	118901317	8275	-	SLC37A4
chr11	118927599	118927839	118927720	10284	-	HYOU1
chr11	118955613	118955827	118955797	7886	+	HMBS
chr11	118965744	118966054	118966002	4719	-	H2AFX
chr11	118972230	118972492	118972451	7779	-	DPAGT1
chr11	118992340	118992656	118992526	9578	+	HINFP
chr11	119039527	119039729	119039629	5477	+	NLRX1
chr11	119039912	119040151	119040059	6113	+	NLRX1
chr11	119077154	119077394	119077159	6648	+	CBL
chr11	120107529	120108116	120107562	11753	+	POU2F3
chr11	121163514	121163839	121163650	5260	+	SC5D
chr11	122932064	122932734	122932179	8576	-	HSPA8
chr11	123612059	123612321	123612317	8163	-	ZNF202
chr11	123986211	123986482	123986214	2238	+	VWA5A
chr11	124492804	124493171	124492859	4742	+	TBRG1
chr11	124543326	124543612	124543486	6031	-	SIAE
chr11	124670374	124670742	124670406	2399	+	LOC100507283
chr11	125439414	125439723	125439432	2609	+	EI24
chr11	125461989	125462368	125462301	8126	-	STT3A-AS1
chr11	125495901	125496242	125495954	6243	+	CHEK1
chr11	125772776	125773076	125773040	9017	-	PUS3
chr11	126081314	126081517	126081483	12295	-	RPUSD4
chr11	126139082	126139390	126139127	7748	+	FOXRED1
chr11	126174024	126174270	126174069	4703	+	DCPS
chr11	126225061	126225311	126225295	9699	-	ST3GAL4-AS1
chr11	126350340	126350757	126350723	13689	-	KIRREL3
chr11	129871813	129872020	129871916	12896	-	PRDM10
chr11	129939794	129940101	129939848	3832	+	APLP2
chr11	130033596	130034095	130033948	9614	+	ST14
chr11	134094118	134094401	134094153	2338	-	NCAPD3
chr12	498157	498644	498596	12107	-	KDM5A
chr12	510809	511306	510978	2462	+	CCDC77
chr12	679920	680191	680025	4733	-	NINJ2
chr12	1058259	1058845	1058651	608	-	RAD52
chr12	1100481	1100724	1100540	9777	+	ERC1
chr12	1800329	1800697	1800529	2538	+	ADIPOR2
chr12	2921855	2922138	2922111	1451	+	ITFG2
chr12	2966462	2967120	2966807	13468	-	FOXM1
chr12	2967702	2968051	2967806	10639	-	FOXM1
chr12	2985686	2986038	2985840	13015	-	FOXM1
chr12	2986426	2986652	2986461	5569	+	RHNO1
chr12	3000115	3000388	3000284	8065	+	TULP3
chr12	3069132	3069343	3069242	7706	+	TEAD4
chr12	4430407	4430701	4430493	1113	+	TIGAR
chr12	4647309	4647638	4647403	9260	-	C12orf4
chr12	4648038	4648417	4648213	2909	+	RAD51AP1
chr12	4757817	4758192	4757975	4171	-	AKAP3
chr12	6480076	6480392	6480141	11010	-	SCNN1A
chr12	6493654	6493859	6493824	9691	+	LTBR
chr12	6603107	6603640	6603133	855	+	NCAPD2
chr12	6643866	6644282	6644214	5847	+	GAPDH
chr12	6677074	6677469	6677389	1103	-	NOP2
chr12	6771949	6772266	6772028	10477	-	ING4
chr12	6798246	6798461	6798273	9815	-	ZNF384
chr12	6833353	6833770	6833411	7958	+	COPS7A
chr12	6862006	6862248	6862201	1604	-	MLF2
chr12	6862408	6862630	6862622	10131	-	MLF2
chr12	6960733	6960978	6960779	7013	-	CDCA3
chr12	6961323	6961536	6961377	8919	+	USP5
chr12	6976766	6977221	6977010	2766	+	TPI1
chr12	7047323	7047546	7047337	9070	+	ATN1
chr12	7053052	7053763	7053708	538	+	C12orf57
chr12	7053857	7054193	7054022	5975	+	C12orf57
chr12	7079465	7079744	7079627	2421	-	PHB2
chr12	7125456	7125767	7125724	804	-	LPCAT3
chr12	7167893	7168196	7168089	8729	+	C1S
chr12	7261213	7261485	7261241	5017	+	C1RL-AS1
chr12	7342491	7342735	7342588	12469	+	PEX5
chr12	7971975	7972648	7972545	13041	-	SLC2A14
chr12	8234889	8235101	8234999	9410	+	NECAP1
chr12	8394995	8395303	8395121	8636	+	LOC101927905
chr12	8395267	8395513	8395325	7738	-	FAM86FP
chr12	8850620	8850841	8850714	6585	+	RIMKLB
chr12	9101587	9102428	9102177	714	-	M6PR
chr12	9217331	9217655	9217502	11398	-	LINC00612
chr12	9436345	9436575	9436353	7541	+	LOC642846
chr12	9599968	9600733	9600034	9560	-	DDX12P
chr12	10365957	10367132	10366085	11147	+	GABARAPL1
chr12	10765756	10766152	10765921	1212	-	MAGOHB
chr12	10874875	10875105	10875044	12460	-	YBX3
chr12	11323875	11324150	11323909	4507	+	SMIM10L1
chr12	11323926	11324208	11324036	152	-	PRH1,PRH1-PRR4,PRH1-TAS2R14
chr12	12510085	12510945	12510313	1042	+	BORCS5
chr12	12764865	12765170	12764949	8108	+	CREBL2
chr12	12878792	12879190	12879017	9786	+	APOLD1
chr12	12966370	12966725	12966534	11044	+	DDX47
chr12	13045958	13046362	13046199	12995	+	GPRC5A
chr12	13152826	13153037	13152922	12933	-	HEBP1
chr12	13153448	13153814	13153551	1355	+	HTR7P1
chr12	13197367	13197571	13197479	13450	+	FAM234B
chr12	13254830	13255069	13254906	12097	-	GSG1
chr12	14518641	14519037	14518701	7019	+	ATF7IP
chr12	14922955	14923999	14923964	2910	-	HIST4H4
chr12	14927362	14927765	14927506	8467	+	H2AFJ
chr12	14956153	14956426	14956356	4120	-	WBP11
chr12	14956639	14957102	14956718	4082	+	C12orf60
chr12	15942003	15942281	15942233	8469	-	EPS8
chr12	16035362	16035623	16035375	2207	+	STRAP
chr12	16064428	16064662	16064441	4681	+	DERA
chr12	19592501	19592797	19592715	3906	+	AEBP2
chr12	19593293	19593493	19593324	9087	+	AEBP2
chr12	21590674	21591176	21590756	4839	+	PYROXD1
chr12	21654018	21654516	21654466	6441	-	RECQL
chr12	21654747	21655186	21654979	6740	+	GOLT1B
chr12	21810354	21810729	21810603	4841	-	LDHB
chr12	22199182	22199393	22199294	8057	+	CMAS
chr12	22777641	22778029	22777990	1961	-	LOC105369691
chr12	22778139	22778485	22778198	211	+	ETNK1
chr12	25348263	25348685	25348272	1324	+	LYRM5
chr12	25403535	25403818	25403754	8514	-	KRAS
chr12	26985570	26986083	26985942	7906	-	ITPR2
chr12	27090561	27091187	27090821	4446	-	ASUN
chr12	27091417	27091830	27091529	291	+	FGFR1OP2
chr12	27166997	27167244	27167227	11480	-	TM7SF3
chr12	27175502	27175845	27175569	4466	+	MED21
chr12	27397223	27397592	27397287	298	+	STK38L
chr12	27677106	27677439	27677305	2043	+	PPFIBP1
chr12	27863783	27864098	27863806	494	+	MRPS35
chr12	27933258	27933463	27933338	10730	+	KLHL42
chr12	29533742	29534074	29533769	4078	-	ERGIC2
chr12	29935821	29936052	29935939	11990	-	TMTC1
chr12	30848488	30848711	30848569	10644	-	IPO8
chr12	30908079	30908575	30908097	2899	+	LOC645485
chr12	30948406	30948982	30948917	9912	+	LINC00941
chr12	31226866	31227491	31227109	4300	+	DDX11
chr12	31477936	31478145	31477938	9065	+	FLJ13224
chr12	31812302	31812757	31812413	8251	+	ETFBKMT
chr12	31881513	31881935	31881891	10411	-	AMN1
chr12	32112357	32112600	32112375	8596	+	KIAA1551
chr12	32832230	32832544	32832376	5056	+	DNM1L
chr12	32908503	32908792	32908758	5754	-	YARS2
chr12	34175449	34175790	34175514	1380	+	ALG10
chr12	38710616	38710974	38710828	3039	+	ALG10B
chr12	39298846	39299329	39299268	10049	-	CPNE8
chr12	39836497	39836854	39836616	4826	-	KIF21A
chr12	40499497	40499817	40499657	9787	-	SLC2A13
chr12	42538229	42538631	42538416	5450	-	GXYLT1
chr12	42631100	42631489	42631224	13263	-	YAF2
chr12	42719996	42720409	42720058	226	+	PPHLN1
chr12	43030761	43030969	43030920	13535	-	LOC101927058
chr12	44152320	44152533	44152353	6771	-	PUS7L
chr12	44152804	44153268	44152932	1781	+	IRAK4
chr12	44199458	44199971	44199846	5872	-	TWF1
chr12	44229895	44230127	44229952	11287	+	TMEM117
chr12	45609341	45609775	45609542	4162	-	PLEKHA8P1
chr12	45609904	45610245	45609928	2491	+	ANO6
chr12	46120800	46121529	46121254	4807	-	LINC00938
chr12	46123607	46123845	46123672	12975	+	ARID2
chr12	46383795	46384270	46383834	3034	-	SCAF11
chr12	46661842	46662318	46661924	8477	-	SLC38A1
chr12	46662434	46662685	46662504	7408	-	SLC38A1
chr12	46765327	46765542	46765512	4574	-	SLC38A2
chr12	46765594	46765902	46765758	4587	-	SLC38A2
chr12	46766153	46766400	46766291	4392	-	SLC38A2
chr12	46777530	46778238	46777977	6823	+	LOC100288798
chr12	48099441	48099778	48099689	493	-	RPAP3
chr12	48152688	48152889	48152839	13382	-	RAPGEF3
chr12	48298213	48298750	48298749	7196	-	VDR
chr12	48395076	48395329	48395287	12156	-	COL2A1
chr12	48499128	48499780	48499694	9363	-	SENP1
chr12	48499922	48500508	48500020	3085	+	PFKM
chr12	48513198	48513801	48513199	3269	+	PFKM
chr12	48550879	48551115	48551084	13773	-	ASB8
chr12	48744168	48744540	48744507	5191	-	ZNF641
chr12	49075379	49075965	49075955	1340	-	KANSL2
chr12	49110016	49110480	49110125	1911	-	CCNT1
chr12	49182438	49182675	49182616	11034	-	ADCY6
chr12	49245627	49245900	49245763	1712	-	DDX23
chr12	49259413	49259622	49259569	13510	-	RND1
chr12	49350845	49351194	49350890	1488	-	ARF3
chr12	49412184	49412498	49412344	7033	-	PRKAG1
chr12	49463183	49463705	49463529	9733	-	RHEBL1
chr12	49504185	49504529	49504477	12250	-	LMBR1L
chr12	49524231	49524513	49524466	3729	-	TUBA1B
chr12	49524636	49525015	49524808	3311	-	TUBA1B
chr12	49658938	49659504	49659049	1831	+	TUBA1C
chr12	49716350	49716767	49716707	462	-	LOC101927267
chr12	49961477	49961877	49961841	1095	-	MCRS1
chr12	50135365	50136381	50135428	259	+	TMBIM6
chr12	50222434	50222775	50222576	3414	+	BCDIN3D-AS1
chr12	50236425	50236848	50236526	4682	-	BCDIN3D
chr12	50418770	50419232	50419083	2407	-	RACGAP1
chr12	50479113	50479442	50479176	7350	+	SMARCD1
chr12	50504780	50505004	50504953	9682	+	GPD1
chr12	50505985	50506484	50506113	1957	+	COX14
chr12	50560829	50561115	50561090	5420	-	CERS5
chr12	50898812	50899309	50899153	3089	+	DIP2B
chr12	51157925	51158147	51157996	5152	+	ATF1
chr12	51318442	51318680	51318499	13572	+	METTL7A
chr12	51419750	51420113	51420090	7147	-	SLC11A2
chr12	51566108	51566878	51566545	3732	-	TFCP2
chr12	51632713	51632979	51632943	3136	+	DAZAP2
chr12	52345514	52345747	52345579	8877	+	ACVR1B
chr12	52445344	52446168	52445896	5083	+	NR4A1
chr12	52463801	52464211	52463846	2441	+	ATG101
chr12	52674387	52674894	52674547	13339	+	KRT86
chr12	52675002	52675461	52675111	10446	+	KRT86
chr12	53343235	53343454	53343286	10709	+	KRT18
chr12	53343261	53343611	53343439	7185	-	KRT8
chr12	53343630	53344388	53343708	7330	+	KRT18
chr12	53400291	53400929	53400336	1685	+	EIF4B
chr12	53472552	53473074	53472857	5535	-	SPRYD3
chr12	53573872	53574249	53574239	987	-	CSAD
chr12	53645978	53646362	53646021	97	+	MFSD5
chr12	53662100	53662548	53662191	7263	+	ESPL1
chr12	53693372	53693812	53693501	10324	+	C12orf10
chr12	53715082	53715340	53715234	1765	-	AAAS
chr12	53835552	53835864	53835818	361	+	PRR13
chr12	53895105	53895361	53895173	1707	+	TARBP2
chr12	54019860	54020117	54020097	7726	-	ATF7
chr12	54069318	54069839	54069511	3734	-	ATP5G2
chr12	54367057	54367551	54367146	8605	-	HOTAIR
chr12	54378998	54379220	54379092	13376	+	HOXC10
chr12	54388930	54389314	54389156	6873	-	HOXC-AS2
chr12	54393971	54394276	54394173	13447	+	HOXC9
chr12	54582410	54582728	54582639	4114	-	SMUG1
chr12	54673022	54673837	54673423	6769	-	CBX5
chr12	54718958	54719449	54719194	1289	+	COPZ1
chr12	54753264	54753565	54753382	4675	+	LOC102724050
chr12	56109977	56110177	56110144	12996	+	BLOC1S1,BLOC1S1-RDH5
chr12	56110362	56110613	56110434	2974	+	BLOC1S1,BLOC1S1-RDH5
chr12	56123195	56123427	56123260	10575	-	CD63
chr12	56211262	56211491	56211434	7107	-	SARNP
chr12	56211861	56212203	56211921	4783	+	ORMDL2
chr12	56223610	56223871	56223631	5814	+	TMEM198B
chr12	56321044	56321553	56321071	5282	-	PYM1
chr12	56360599	56361098	56360609	2474	+	CDK2
chr12	56367958	56368308	56367994	1453	+	RAB5B
chr12	56390687	56391446	56391062	9416	+	SUOX
chr12	56435973	56436297	56436152	49	+	RPS26
chr12	56498273	56498852	56498456	1124	+	PA2G4
chr12	56511746	56512155	56511883	6061	+	ZC3H10
chr12	56522156	56522477	56522193	3412	+	ESYT1
chr12	56552176	56552594	56552376	202	+	MYL6
chr12	56583001	56583242	56583189	7645	-	SMARCC2
chr12	56618239	56618457	56618311	11361	+	NABP2
chr12	56693889	56694147	56694030	5841	-	CS
chr12	56709302	56709849	56709629	1713	-	CNPY2
chr12	56709998	56710205	56710143	11756	-	CNPY2,PAN2
chr12	56727219	56727758	56727563	2879	-	PAN2
chr12	56753445	56753905	56753854	5230	-	STAT2
chr12	56842511	56843118	56843105	3452	-	TIMELESS
chr12	56862415	56862640	56862607	2835	+	SPRYD4
chr12	57118611	57119136	57119059	3345	-	NACA
chr12	57145758	57146059	57145890	2738	-	PRIM1
chr12	57400041	57400251	57400244	9102	-	ZBTB39
chr12	57472059	57472506	57472440	3637	-	NEMP1
chr12	57623541	57623892	57623837	5226	+	SHMT2
chr12	57881870	57882158	57881957	7584	+	MARS
chr12	57913866	57914245	57913979	7379	-	DDIT3
chr12	58087941	58088219	58087995	427	+	OS9
chr12	58120080	58120280	58120236	13392	-	AGAP2
chr12	58120114	58120314	58120232	8233	+	AGAP2-AS1
chr12	58138853	58139089	58138952	12293	+	TSPAN31
chr12	58145650	58146047	58145926	8577	-	CDK4
chr12	58165392	58165828	58165828	11446	-	METTL1
chr12	58166354	58166896	58166504	8557	+	METTL21B
chr12	58176442	58176853	58176667	1323	+	TSFM
chr12	58335392	58335996	58335720	2876	+	ATP23
chr12	59313607	59314054	59313786	10815	-	LRIG3
chr12	62860601	62860866	62860613	1849	+	MON2
chr12	64173655	64174258	64173746	1801	+	TMEM5
chr12	64238533	64238752	64238562	12860	+	SRGAP1
chr12	64615473	64615673	64615570	8810	-	C12orf66
chr12	64615734	64616016	64615741	887	-	C12orf66
chr12	64798415	64798753	64798640	7214	+	XPOT
chr12	64798926	64799126	64798945	8048	+	XPOT
chr12	64846115	64846359	64846209	11282	+	TBK1
chr12	65073482	65073737	65073518	12602	+	RASSF3
chr12	65152939	65153176	65153125	11488	-	GNS
chr12	65563383	65563641	65563426	3675	+	LEMD3
chr12	65672552	65672752	65672564	11458	+	MSRB3
chr12	66524137	66524506	66524477	6207	-	LLPH
chr12	66524617	66525009	66524714	2700	+	LLPH-AS1
chr12	66563090	66563386	66563331	6438	-	TMBIM4
chr12	66696342	66696675	66696432	3912	+	HELB
chr12	67663154	67663442	67663372	5110	+	CAND1
chr12	68042642	68042926	68042759	6701	+	DYRK2
chr12	69004777	69004992	69004839	1867	+	RAP1B
chr12	69070168	69070371	69070318	13716	-	LOC100507250
chr12	69080139	69080558	69080387	4784	-	LOC100507250
chr12	69080780	69081071	69080808	3161	+	NUP107
chr12	69139905	69140254	69140112	1019	+	SLC35E3
chr12	69202002	69202493	69202189	616	+	MDM2
chr12	69326130	69326801	69326550	8100	-	CPM
chr12	69633395	69633734	69633438	2663	+	CPSF6
chr12	69753542	69753821	69753780	872	+	YEATS4
chr12	69753972	69754420	69754186	1356	+	YEATS4
chr12	69864184	69864596	69864234	575	+	FRS2
chr12	69979276	69979555	69979437	705	+	CCT2
chr12	70132702	70133047	70132818	5631	+	RAB3IP
chr12	70636723	70636929	70636751	8931	+	CNOT2
chr12	72057151	72057594	72057509	607	-	ZFC3H1
chr12	72057790	72058556	72058117	7595	+	THAP2
chr12	72079926	72080189	72080043	7481	+	TMEM19
chr12	72148670	72149012	72148713	6562	+	RAB21
chr12	72233578	72234088	72233714	1897	+	TBC1D15
chr12	74931649	74931914	74931774	2328	+	ATXN7L3B
chr12	75723720	75724093	75723947	11512	-	CAPS2
chr12	75784946	75785234	75785022	4239	+	GLIPR1L2
chr12	75905016	75905363	75905104	7122	-	KRR1
chr12	76477936	76478365	76478059	3299	-	NAP1L1
chr12	76953207	76953513	76953468	232	-	OSBPL8
chr12	77158056	77158537	77158211	6467	+	ZDHHC17
chr12	77272467	77272769	77272741	12239	-	CSRP2
chr12	77459010	77459237	77459172	3643	-	E2F7
chr12	80328464	80328915	80328595	993	-	PPP1R12A
chr12	82751748	82752166	82752105	4481	-	CCDC59
chr12	82752276	82752476	82752294	7372	-	CCDC59
chr12	88429315	88429769	88429338	260	+	C12orf29
chr12	88535528	88535852	88535784	9932	-	CEP290
chr12	90103572	90104004	90103635	8172	+	LINC00936
chr12	92539271	92539570	92539517	4268	-	BTG1
chr12	92540006	92540284	92540067	10265	+	LOC101928617
chr12	93322751	93323045	93323039	7201	-	EEA1
chr12	93771733	93772024	93771770	2309	+	NUDT4,NUDT4P1,NUDT4P2
chr12	93835432	93835694	93835651	3046	-	UBE2N
chr12	93861346	93861805	93861670	3547	+	MRPL42
chr12	93964787	93964998	93964831	11883	+	SOCS2
chr12	94071193	94071546	94071345	10092	+	CRADD
chr12	94853160	94853625	94853513	6899	-	CEP83
chr12	95008944	95009341	95009111	13184	-	TMCC3
chr12	95397035	95397437	95397328	3925	-	NDUFA12
chr12	95467110	95467351	95467316	9944	-	NR2C1
chr12	95597759	95598302	95597991	11908	-	FGD6
chr12	95610844	95611200	95611174	1238	-	FGD6
chr12	95611601	95611973	95611638	5046	+	VEZT
chr12	96252769	96253014	96252841	1082	+	SNRPF
chr12	96336363	96336683	96336576	1413	-	CCDC38
chr12	96429054	96429360	96429287	5548	-	LTA4H
chr12	97301077	97301650	97301150	5771	+	NEDD1
chr12	98908901	98909193	98909046	7354	-	TMPO-AS1
chr12	98909396	98909817	98909462	1063	+	TMPO
chr12	98987502	98987832	98987519	1827	+	SLC25A3
chr12	99038126	99038368	99038236	7219	-	IKBIP
chr12	99038422	99038723	99038518	6910	-	IKBIP
chr12	99039037	99039446	99039178	3184	+	APAF1
chr12	100536355	100536592	100536579	5643	-	UHRF1BP1L
chr12	100660303	100660812	100660514	10916	-	DEPDC4
chr12	100661070	100661492	100661272	10633	+	SCYL2
chr12	100967490	100967726	100967563	5291	+	GAS2L3
chr12	101673923	101674343	101674172	7881	+	UTP20
chr12	102224281	102224609	102224521	1929	-	GNPTAB
chr12	102455565	102455787	102455666	12112	-	CCDC53
chr12	102514095	102514510	102514225	908	+	PARPBP
chr12	104234698	104234928	104234700	2932	-	NT5DC3
chr12	104322877	104323447	104323031	13190	-	TTC41P
chr12	104324247	104324587	104324309	440	+	HSP90B1,MIR3652
chr12	104350397	104350965	104350932	5996	-	C12orf73
chr12	104359670	104360264	104359772	3258	+	TDG
chr12	104531502	104531902	104531635	10048	-	NFYB
chr12	104609633	104609935	104609658	4605	+	TXNRD1
chr12	105380165	105380412	105380177	3403	+	C12orf45
chr12	105501537	105502208	105501561	703	+	KIAA1033
chr12	105629637	105629865	105629824	8635	-	APPL2
chr12	106696535	106696800	106696794	13738	+	TCP11L2
chr12	106751931	106752315	106751941	642	+	POLR3B
chr12	107167376	107168122	107167755	3296	-	LOC100287944
chr12	107168428	107168712	107168474	3078	+	RIC8B
chr12	107349707	107349954	107349898	9049	+	TMEM263
chr12	107350003	107350322	107350241	11709	+	TMEM263
chr12	107380409	107380911	107380755	6357	-	MTERF2
chr12	107486882	107487257	107487098	5794	-	CRY1
chr12	108079597	108079977	108079725	2357	+	PWP1
chr12	108154580	108154870	108154848	491	-	PRDM4
chr12	108696642	108696852	108696826	13814	-	CMKLR1
chr12	108956502	108956704	108956608	10427	+	ISCU
chr12	109085157	109085370	109085161	11164	-	CORO1C
chr12	109124783	109125204	109125134	349	-	CORO1C
chr12	109231863	109232122	109232039	11599	-	SSH1
chr12	109250182	109251045	109250897	10128	-	SSH1
chr12	109490449	109490685	109490467	12179	+	USP30
chr12	109592496	109592776	109592544	7339	+	ACACB
chr12	109915448	109915854	109915556	4041	+	UBE3B
chr12	110010718	110011296	110011244	1015	-	MMAB
chr12	110317964	110318229	110318109	10348	-	GLTP
chr12	110338109	110338409	110338358	9708	+	TCHP
chr12	110433879	110434122	110434055	9392	-	GIT2
chr12	110485950	110486313	110486221	9927	-	C12orf76
chr12	110562268	110562641	110562520	6044	+	IFT81
chr12	110719109	110719313	110719267	7346	+	ATP2A2
chr12	110841113	110841438	110841274	8197	-	ANAPC7
chr12	110887795	110888059	110887806	8460	-	ARPC3
chr12	110905688	110906041	110905978	6201	-	GPN3
chr12	110906259	110906571	110906361	2669	+	FAM216A
chr12	110906731	110906934	110906910	10228	+	FAM216A
chr12	110939604	110939888	110939714	1562	-	VPS29
chr12	111020848	111021076	111021058	9474	-	PPTC7
chr12	111051970	111052442	111052008	9011	+	TCTN1
chr12	112123379	112123769	112123683	1493	-	BRAP
chr12	112123889	112124309	112124017	3364	+	ACAD10
chr12	112213615	112213880	112213834	13822	+	ALDH2
chr12	112279422	112279706	112279635	7518	-	MAPKAPK5-AS1
[truncated: 5,973 more rows]
