# Supplementary material for: Alternative DNA secondary structure formation affects RNA polymerase II promoter-proximal pausing in human
Source: Genome Biol. 2018 Jul 12;19:89. doi: 10.1186/s13059-018-1463-8 (PMC6042338; doi:10.1186/s13059-018-1463-8)
Supplement: Supplementary file 3 — A list of 5959 pausing sites located outside of RefSeq gene bodies. (DAT 234 kb) [file 13059_2018_1463_MOESM3_ESM.dat]

#chrom	start	end	summit	rank	strand
chr1	714211	714583	714374	1603	+
chr1	902106	902339	902250	4751	-
chr1	935847	936119	936072	9479	+
chr1	1014736	1015110	1015094	12005	-
chr1	1015095	1015316	1015308	10634	+
chr1	1092958	1093258	1093030	11169	+
chr1	1209487	1209722	1209522	12588	+
chr1	1310971	1311200	1310993	7736	+
chr1	1342786	1343024	1342879	4345	+
chr1	1406606	1406989	1406959	10989	-
chr1	1446975	1447365	1447302	2381	-
chr1	1510376	1510699	1510522	6743	+
chr1	1840256	1840509	1840394	8726	-
chr1	1981321	1981544	1981360	12238	-
chr1	2144193	2144690	2144449	1870	+
chr1	2457928	2458134	2458034	10416	+
chr1	2477883	2478103	2478051	12050	+
chr1	2478081	2478343	2478109	10574	-
chr1	3713200	3713534	3713220	4769	+
chr1	6085752	6086191	6086184	9244	-
chr1	6453994	6454317	6454226	3815	+
chr1	6550818	6551019	6550827	10978	+
chr1	6663585	6663812	6663727	12941	+
chr1	6762078	6762336	6762102	2705	+
chr1	6844779	6845045	6845003	3177	-
chr1	8013732	8014196	8014181	6806	-
chr1	8014410	8014816	8014532	2221	+
chr1	8021177	8021511	8021322	2643	-
chr1	8261560	8262062	8261716	13550	+
chr1	8949963	8950237	8950199	10984	-
chr1	9294231	9294589	9294582	10874	-
chr1	9489228	9489652	9489344	912	+
chr1	9885213	9885464	9885310	13467	-
chr1	9970759	9971267	9971125	9487	+
chr1	10270014	10270288	10270200	9144	-
chr1	10458455	10458852	10458777	10031	-
chr1	10490480	10490705	10490663	11734	-
chr1	10961044	10961326	10961243	13364	+
chr1	11120375	11120770	11120467	1470	+
chr1	11322871	11323220	11322887	3497	+
chr1	11796290	11796501	11796381	12209	-
chr1	11796624	11796970	11796886	12966	-
chr1	11968249	11969340	11968329	13912	+
chr1	11969382	11969950	11969697	13875	-
chr1	11994244	11994619	11994262	1521	-
chr1	12039728	12039981	12039903	12546	-
chr1	12538104	12538310	12538245	13664	-
chr1	12600164	12600366	12600269	13731	+
chr1	12678482	12678707	12678540	5616	+
chr1	12678863	12679090	12679021	13360	-
chr1	15664039	15664273	15664197	11433	-
chr1	15672247	15672508	15672323	12003	-
chr1	16162598	16163035	16162939	4492	+
chr1	16481730	16482040	16481920	5860	+
chr1	16499434	16500037	16499734	11651	-
chr1	16533279	16533515	16533507	3958	+
chr1	16533654	16533995	16533699	2332	+
chr1	16563795	16564058	16563829	7785	+
chr1	16679079	16679499	16679182	1230	+
chr1	16839448	16840863	16840616	13918	-
chr1	16940180	16940584	16940435	8129	+
chr1	16970781	16971178	16971117	1343	-
chr1	16971306	16971684	16971434	2337	+
chr1	16992115	16993538	16993279	13919	-
chr1	17066914	17068335	17067174	13920	+
chr1	17222420	17223833	17222638	13921	+
chr1	17230838	17231298	17231143	325	-
chr1	17231516	17232449	17232163	2567	+
chr1	17240710	17240949	17240848	1979	+
chr1	17732506	17732845	17732803	13454	-
chr1	17787019	17787422	17787035	12473	+
chr1	17896228	17896439	17896301	13365	-
chr1	19229483	19229746	19229516	4687	+
chr1	19282909	19283140	19283098	12533	-
chr1	19812285	19812498	19812315	3724	+
chr1	20126559	20126962	20126568	9674	+
chr1	20988222	20988638	20988248	9608	+
chr1	21113955	21114435	21114072	5085	+
chr1	21672227	21672460	21672381	10562	+
chr1	22109780	22110574	22109806	747	+
chr1	22109792	22110080	22109884	981	-
chr1	22755425	22755661	22755529	13453	+
chr1	23302764	23302996	23302905	13705	-
chr1	23345395	23345813	23345758	7593	-
chr1	23671316	23671642	23671460	805	+
chr1	23805713	23806007	23805812	13255	+
chr1	23883361	23883846	23883740	11239	-
chr1	24069566	24069782	24069739	11615	-
chr1	24126283	24126568	24126429	9082	+
chr1	24285325	24285620	24285574	8377	-
chr1	24285732	24286056	24285957	2903	-
chr1	24621120	24621431	24621387	12274	-
chr1	24828909	24829201	24829171	8958	-
chr1	24969044	24969440	24969301	41	-
chr1	25559148	25559420	25559212	4654	+
chr1	25559476	25559677	25559501	12574	-
chr1	25559495	25559727	25559682	12404	+
chr1	25566406	25566950	25566732	10170	+
chr1	25574212	25574613	25574486	6254	+
chr1	25594092	25594356	25594323	8721	-
chr1	25664434	25664683	25664652	6855	-
chr1	25665057	25665269	25665191	12229	-
chr1	25756849	25757103	25756887	5524	+
chr1	25942541	25942896	25942723	13115	-
chr1	26146051	26146340	26146286	9059	-
chr1	26186079	26186413	26186126	674	+
chr1	26202283	26202534	26202313	7642	+
chr1	26361639	26361844	26361826	13545	-
chr1	26437278	26437481	26437280	9287	-
chr1	26560045	26560411	26560247	12691	-
chr1	26606755	26607136	26606855	11184	-
chr1	26827656	26828119	26827883	3640	+
chr1	26946474	26946863	26946812	10117	-
chr1	26947099	26947318	26947141	7047	-
chr1	26947205	26947700	26947402	3268	+
chr1	26947365	26947972	26947739	6709	-
chr1	26947813	26948256	26948205	8303	+
chr1	27022073	27022284	27022154	7458	-
chr1	27114077	27114337	27114295	9093	-
chr1	27152762	27153032	27153005	11583	-
chr1	27191102	27191561	27191337	356	-
chr1	27191243	27191548	27191440	4263	+
chr1	27191848	27192255	27191997	7157	+
chr1	27216864	27217128	27217018	1159	+
chr1	27226688	27226950	27226752	3349	+
chr1	27226982	27227306	27227084	673	+
chr1	27519042	27519315	27519178	12678	-
chr1	27692234	27692441	27692313	11219	+
chr1	27817159	27817513	27817212	2359	+
chr1	27986263	27986535	27986292	7755	-
chr1	28156901	28157214	28157081	1923	-
chr1	29240519	29240783	29240699	10632	-
chr1	31297024	31297281	31297213	10912	-
chr1	31538636	31539236	31538911	3399	+
chr1	31627259	31627744	31627720	12625	-
chr1	31628039	31628280	31628184	11919	+
chr1	31846188	31846512	31846489	9804	-
chr1	32135634	32135943	32135693	12898	+
chr1	32253880	32254140	32254014	10464	-
chr1	32410222	32410853	32410452	399	+
chr1	32420598	32420960	32420814	13504	+
chr1	32478668	32479193	32478916	1820	-
chr1	32645815	32646030	32645844	10203	-
chr1	32706438	32706737	32706657	7169	+
chr1	32707119	32707383	32707258	8610	+
chr1	32757126	32757477	32757359	10237	-
chr1	33447036	33447276	33447090	11137	+
chr1	35220620	35220994	35220940	8601	-
chr1	35451033	35451287	35451063	7318	+
chr1	35658876	35659250	35659127	1743	+
chr1	35734281	35734524	35734477	13162	+
chr1	36107229	36107616	36107246	599	+
chr1	36184656	36184856	36184764	12844	+
chr1	36235247	36235615	36235607	4224	+
chr1	36396245	36396566	36396368	7253	-
chr1	36689185	36689681	36689668	6646	-
chr1	36772065	36772449	36772353	12633	-
chr1	36852341	36852603	36852462	4153	+
chr1	36916204	36916628	36916346	1443	+
chr1	36930084	36930559	36930245	1202	+
chr1	37920922	37921165	37921026	12178	+
chr1	37980500	37980945	37980900	617	+
chr1	38325411	38325832	38325770	9211	-
chr1	38325463	38325808	38325759	1014	+
chr1	38455932	38456282	38455984	4317	+
chr1	38461388	38461831	38461702	4044	-
chr1	38461948	38462269	38462063	7198	+
chr1	38477856	38478152	38478061	10760	-
chr1	39492085	39492426	39492295	4367	-
chr1	40254732	40254932	40254802	11019	+
chr1	40505212	40506081	40505496	4249	-
chr1	40627088	40627290	40627155	7509	-
chr1	40723060	40723610	40723564	3012	-
chr1	40839994	40840213	40840167	13641	-
chr1	40915358	40915642	40915461	9435	-
chr1	41708086	41708364	41708107	3314	+
chr1	41961440	41961885	41961873	11435	-
chr1	42801046	42801586	42801161	958	+
chr1	43123562	43123985	43123915	5154	-
chr1	43147371	43147852	43147721	1402	-
chr1	43389708	43389965	43389920	9338	-
chr1	43390134	43390593	43390299	5094	+
chr1	43672941	43673225	43673104	13574	-
chr1	43814293	43814625	43814498	1903	-
chr1	43814921	43815141	43815043	7012	-
chr1	43824021	43824343	43824286	679	-
chr1	43833973	43834439	43833983	1408	+
chr1	44115069	44115540	44115294	10238	-
chr1	44411912	44412192	44412171	5190	-
chr1	44440003	44440240	44440209	13054	+
chr1	44440233	44440446	44440256	10512	-
chr1	44456898	44457364	44457357	12384	-
chr1	44496223	44496474	44496226	7454	+
chr1	44513751	44514051	44513934	8688	-
chr1	45097757	45098043	45097925	6172	-
chr1	45186728	45187499	45187302	13891	-
chr1	45195790	45196827	45196740	13882	-
chr1	45204951	45205308	45205240	2240	-
chr1	45265509	45265748	45265598	4091	-
chr1	45273282	45273712	45273310	8451	+
chr1	45769500	45769707	45769664	5845	-
chr1	45792152	45792413	45792258	5472	-
chr1	45987747	45988193	45987954	4	+
chr1	46016016	46016581	46016194	5031	-
chr1	46152469	46152753	46152670	7488	-
chr1	46216435	46216943	46216654	77	+
chr1	46503434	46503644	46503527	11574	+
chr1	46664243	46664449	46664307	7737	+
chr1	46712639	46712997	46712717	5166	-
chr1	46805888	46806304	46806184	4050	-
chr1	47082666	47082869	47082693	11677	+
chr1	47780127	47780404	47780240	7494	+
chr1	47903051	47903282	47903231	4039	-
chr1	48463161	48463367	48463190	12129	-
chr1	48938078	48938383	48938093	5931	+
chr1	51433450	51434155	51434098	11202	-
chr1	51435253	51435706	51435669	11123	-
chr1	51797151	51797406	51797165	10928	+
chr1	52194733	52195187	52194963	6828	-
chr1	52344698	52345212	52344887	6872	+
chr1	52499112	52499346	52499286	2286	+
chr1	52520964	52521532	52521415	3682	+
chr1	52831125	52831672	52831181	1298	+
chr1	53019302	53019615	53019493	9723	+
chr1	53164166	53164404	53164240	5804	+
chr1	53686399	53686764	53686423	52	+
chr1	53792133	53792402	53792172	4216	+
chr1	53792508	53792778	53792561	6472	+
chr1	54739325	54739596	54739443	11495	+
chr1	54872265	54872515	54872379	3890	+
chr1	54954750	54955102	54954919	12021	-
chr1	55007735	55007945	55007867	13409	-
chr1	55008297	55008768	55008378	13046	+
chr1	55353101	55353475	55353167	3397	+
chr1	55488022	55488236	55488172	10337	+
chr1	57110246	57110552	57110391	12741	+
chr1	59097009	59097220	59097169	13646	-
chr1	59250056	59250690	59250112	3310	+
chr1	59280662	59281023	59280983	9576	-
chr1	59369423	59369691	59369554	2531	-
chr1	59369528	59370132	59370001	479	+
chr1	59761853	59762329	59762108	6294	-
chr1	60279885	60280151	60280097	7459	-
chr1	61522742	61523014	61522776	8286	+
chr1	61542781	61543061	61542924	11846	-
chr1	62190926	62191129	62191097	6155	+
chr1	62207636	62207992	62207858	5177	-
chr1	62901599	62901911	62901871	381	-
chr1	64059604	64060095	64059861	7322	-
chr1	65533641	65533957	65533848	9652	+
chr1	65720221	65720475	65720362	2019	+
chr1	67896270	67897098	67896329	2112	+
chr1	68151957	68152530	68152289	12176	-
chr1	68697617	68697841	68697761	11973	+
chr1	70876197	70876730	70876638	2559	-
chr1	72749272	72749702	72749487	11833	+
chr1	76189745	76190275	76190185	5577	-
chr1	78149365	78149696	78149523	3370	+
chr1	78277270	78277562	78277434	11364	-
chr1	78444068	78444300	78444127	8598	+
chr1	78469630	78470201	78469850	8221	-
chr1	84543089	84543559	84543496	2468	-
chr1	84543150	84543350	84543314	12686	+
chr1	84764478	84764725	84764509	11397	-
chr1	84944964	84945182	84945022	11195	-
chr1	85039736	85040112	85040069	7341	+
chr1	85040277	85040525	85040394	10808	+
chr1	85666830	85667057	85666866	8894	+
chr1	86174194	86174550	86174227	9478	+
chr1	86862095	86862352	86862149	12568	+
chr1	87170805	87171055	87170944	10539	-
chr1	87800778	87800979	87800912	13243	-
chr1	89989997	89990270	89990232	7276	-
chr1	90286009	90286400	90286176	10675	-
chr1	91487738	91488023	91487792	4489	+
chr1	91966397	91966866	91966784	8532	-
chr1	93250853	93251202	93250965	9688	+
chr1	93427215	93427442	93427223	11009	+
chr1	93544251	93544674	93544587	2803	-
chr1	94146546	94146821	94146723	12714	+
chr1	94158244	94158484	94158381	9661	+
chr1	94311706	94312242	94312120	10250	+
chr1	94312979	94313376	94313068	13857	+
chr1	94313005	94313252	94313106	8047	-
chr1	94344837	94345224	94344927	1199	+
chr1	94486769	94486976	94486839	13377	+
chr1	94703319	94703624	94703381	1450	+
chr1	94713030	94713299	94713171	6028	-
chr1	94883252	94883750	94883742	11173	-
chr1	95538324	95538804	95538552	12808	+
chr1	97186916	97187154	97186983	10570	-
chr1	100315188	100315544	100315521	1615	-
chr1	100503030	100503523	100503502	8533	-
chr1	100816850	100817143	100816957	8969	-
chr1	101360524	101360995	101360736	6509	+
chr1	101360874	101361453	101360882	7438	-
chr1	107598904	107599219	107599181	4979	-
chr1	109203824	109204302	109203900	4975	+
chr1	109234383	109234824	109234757	185	-
chr1	109289645	109290008	109289699	400	-
chr1	109373362	109373705	109373456	8142	+
chr1	109618754	109619149	109618916	620	+
chr1	109632977	109633471	109633436	6123	-
chr1	109756637	109756953	109756767	5559	-
chr1	109825933	109826254	109826063	251	+
chr1	109940786	109941002	109940999	13324	+
chr1	109969248	109969721	109969373	1405	+
chr1	110026542	110026753	110026636	8801	-
chr1	110090352	110091109	110091051	2727	-
chr1	110161929	110162275	110162085	12653	-
chr1	110162868	110163099	110162990	13092	-
chr1	110198424	110198639	110198546	12872	-
chr1	110419673	110420175	110419976	2135	-
chr1	110420179	110420450	110420213	9239	+
chr1	110577369	110577594	110577579	6323	-
chr1	113161370	113161616	113161462	2867	+
chr1	113217353	113217851	113217821	9553	-
chr1	113615917	113616155	113615933	2973	-
chr1	113932410	113932795	113932561	10498	-
chr1	113933117	113933390	113933205	6139	+
chr1	114302262	114302599	114302273	861	+
chr1	115053955	115054387	115053992	64	+
chr1	115212867	115213176	115212953	3049	+
chr1	115300356	115300561	115300552	9803	+
chr1	115300749	115301012	115300858	7771	+
chr1	115323428	115323694	115323478	4833	+
chr1	115605490	115605736	115605563	13549	+
chr1	116681535	116681753	116681694	13349	-
chr1	117113152	117113394	117113243	5725	+
chr1	117113814	117114032	117113815	3065	+
chr1	117664615	117664940	117664692	5835	+
chr1	117908942	117909335	117909329	10956	-
chr1	120190402	120190706	120190603	2458	-
chr1	120191010	120191275	120191045	3204	+
chr1	120254928	120255278	120255144	12928	-
chr1	120611207	120611450	120611340	8728	+
chr1	120611516	120611752	120611714	13385	+
chr1	120837930	120838291	120838285	1248	-
chr1	120904847	120905180	120904945	6584	+
chr1	121485025	121485289	121485155	11790	-
chr1	142618855	142619154	142619027	12104	+
chr1	142890601	142890964	142890961	2706	-
chr1	143467294	143467627	143467493	7146	-
chr1	143646860	143647120	143647024	13886	-
chr1	143672569	143672785	143672751	5992	-
chr1	143744074	143744419	143744201	6363	+
chr1	143913846	143914551	143914334	556	+
chr1	143913996	143914463	143914290	4219	-
chr1	144593790	144594024	144593818	7892	-
chr1	145139617	145139909	145139758	4535	-
chr1	145209705	145210214	145209709	1135	-
chr1	145477272	145477512	145477453	4987	-
chr1	145575483	145575860	145575521	1092	-
chr1	145968317	145969405	145969269	13884	-
chr1	146644375	146644755	146644432	1800	+
chr1	146713906	146714165	146714068	7111	-
chr1	147400788	147401023	147400818	2049	-
chr1	147510185	147511139	147511003	13883	-
chr1	147545806	147546129	147545847	8255	+
chr1	147735752	147736661	147736264	13708	+
chr1	147807199	147807473	147807215	2295	+
chr1	148241518	148242621	148241584	9774	+
chr1	148556045	148556326	148556124	446	+
chr1	148598465	148598739	148598634	6523	+
chr1	148760517	148761143	148760959	8146	+
chr1	149193528	149193746	149193714	12802	-
chr1	149193976	149194211	149194105	13917	-
chr1	149222979	149224201	149224057	13915	-
chr1	149399637	149400369	149400255	5846	-
chr1	149804944	149805245	149805208	7426	+
chr1	149831724	149832009	149831838	12281	-
chr1	149832946	149833586	149833255	2745	+
chr1	149859549	149860101	149859919	11682	+
chr1	149899811	149900500	149900367	482	+
chr1	149910847	149911150	149911006	12921	-
chr1	149982854	149983193	149982924	3227	+
chr1	150038800	150039692	150039141	5068	-
chr1	150186073	150186480	150186312	8731	+
chr1	150207296	150207561	150207482	9266	+
chr1	150208714	150209189	150209031	8985	+
chr1	150240878	150241091	150241033	10251	+
chr1	150336084	150336334	150336318	7017	-
chr1	150336787	150337019	150336840	7529	-
chr1	150459410	150459689	150459595	3032	-
chr1	150521354	150521662	150521520	4312	-
chr1	150534082	150534533	150534129	3790	+
chr1	150577035	150577329	150577261	10881	-
chr1	150950044	150950400	150950130	1776	+
chr1	151042609	151043506	151042845	3124	-
chr1	151254130	151254375	151254219	3821	-
chr1	151300309	151300531	151300390	11246	+
chr1	151511869	151512108	151511988	13374	-
chr1	151512392	151512600	151512561	10685	-
chr1	151803453	151803712	151803606	12482	+
chr1	151882220	151882681	151882292	6	+
chr1	151918531	151919054	151918639	12963	+
chr1	151965290	151965799	151965365	1368	+
chr1	152019788	152020550	152020459	5352	-
chr1	152020576	152021512	152020915	5342	+
chr1	153488196	153488429	153488362	10517	-
chr1	153506358	153506728	153506445	12119	-
chr1	153508021	153508250	153508176	4233	+
chr1	153508374	153508574	153508456	10304	+
chr1	153508758	153509005	153508812	9569	+
chr1	153517877	153518169	153518036	6048	+
chr1	153540418	153540752	153540672	11625	-
chr1	153540787	153541056	153541033	12599	-
chr1	153599526	153600009	153599873	7621	+
chr1	153643545	153643815	153643722	6710	-
chr1	153670021	153670810	153670544	8529	+
chr1	153670360	153670683	153670487	11975	-
chr1	153681781	153682036	153681958	9906	+
chr1	153699883	153700203	153700149	10558	-
chr1	153700853	153701068	153700897	12244	-
chr1	153755610	153756198	153756144	828	-
chr1	153895746	153896174	153895975	7288	+
chr1	153936219	153936480	153936268	8595	+
chr1	154155280	154155489	154155317	9376	+
chr1	154531613	154531912	154531690	6506	+
chr1	154581093	154581299	154581140	13576	+
chr1	154909811	154910281	154909848	10587	+
chr1	154973248	154973467	154973418	11171	-
chr1	154975897	154976273	154976150	9572	-
chr1	155057396	155057892	155057863	5906	-
chr1	155098851	155099174	155099046	9937	-
chr1	155099389	155099734	155099644	13186	-
chr1	155107882	155108144	155108048	6610	-
chr1	155162865	155163288	155163164	10798	-
chr1	155163645	155163896	155163658	2480	+
chr1	155164082	155164467	155164440	1650	-
chr1	155196911	155197267	155197265	3359	+
chr1	155214723	155215059	155214884	1644	+
chr1	155232298	155232580	155232446	11086	+
chr1	155278099	155278425	155278377	4016	-
chr1	155279155	155279363	155279344	13750	-
chr1	155579466	155579776	155579753	3552	-
chr1	155715048	155715349	155715317	2693	-
chr1	155904368	155904781	155904493	1359	+
chr1	155910453	155910888	155910616	9823	+
chr1	155973381	155973764	155973542	11055	+
chr1	156024149	156024374	156024348	9121	-
chr1	156076060	156076273	156076249	7400	-
chr1	156083769	156084197	156084141	13753	-
chr1	156085502	156085980	156085751	12767	-
chr1	156163151	156163607	156163425	5345	-
chr1	156182383	156182667	156182616	7849	-
chr1	156182760	156182967	156182922	10076	-
chr1	156252392	156252599	156252582	2218	+
chr1	156426586	156427028	156426762	42	+
chr1	156426714	156427065	156426991	546	-
chr1	156470985	156471254	156471093	7414	+
chr1	156472767	156473149	156473035	12373	-
chr1	156472879	156473084	156472992	13793	+
chr1	156561120	156561393	156561335	8541	-
chr1	156561821	156562050	156561849	8771	-
chr1	156607661	156608217	156608010	13233	-
chr1	156630232	156630727	156630373	8944	+
chr1	156630650	156631162	156630966	4571	-
chr1	156721841	156722061	156721865	5180	+
chr1	156736400	156736635	156736472	12823	-
chr1	157108296	157108677	157108490	8290	+
chr1	159824080	159824333	159824150	1505	+
chr1	159824822	159825095	159824894	1265	+
chr1	160231832	160232047	160231923	7216	+
chr1	160695678	160696125	160696029	13329	-
chr1	160991233	160991660	160991307	6035	+
chr1	161015087	161015328	161015180	11294	+
chr1	161015855	161016105	161016035	6528	+
chr1	161102581	161103253	161103075	9271	+
chr1	161123368	161123838	161123458	3753	-
chr1	161135554	161136013	161136006	7054	-
chr1	161135690	161135931	161135931	12801	+
chr1	161147409	161147754	161147438	34	+
chr1	161171593	161171937	161171887	7474	-
chr1	161359273	161359739	161359692	2725	-
chr1	161368744	161369601	161369059	5373	-
chr1	161369342	161369627	161369543	7750	+
chr1	161369813	161370164	161369944	4889	+
chr1	161410362	161410600	161410592	13516	-
chr1	161509563	161509865	161509778	12169	-
chr1	161696455	161696773	161696754	3799	-
chr1	161719671	161719992	161719702	6800	-
chr1	161735676	161735968	161735879	10404	-
chr1	162530698	162531127	162531089	2183	-
chr1	162760036	162760304	162760208	9125	-
chr1	164527790	164528083	164527942	11482	-
chr1	164616398	164616624	164616547	13423	-
chr1	165567207	165567477	165567403	13060	-
chr1	165797880	165798295	165797887	5970	-
chr1	166808128	166808504	166808497	5646	-
chr1	167189138	167189371	167189329	8543	-
chr1	167189483	167189847	167189665	6777	-
chr1	167683316	167683522	167683500	10465	-
chr1	168025460	168025664	168025600	12784	-
chr1	168194583	168195110	168195075	4885	-
chr1	169029556	169030034	169029802	10396	+
chr1	169075597	169075801	169075623	3530	+
chr1	169455409	169455934	169455442	237	+
chr1	169862951	169863165	169863019	4575	+
chr1	171454140	171454520	171454242	8175	-
chr1	171639659	171639897	171639688	13124	+
chr1	171711348	171711908	171711614	3659	+
chr1	171750047	171750476	171750367	3274	-
chr1	171810231	171810476	171810469	8418	-
chr1	171810277	171810551	171810338	5313	+
chr1	172291227	172291864	172291673	9116	-
chr1	172501297	172501544	172501435	10846	-
chr1	173446948	173447323	173447033	7780	-
chr1	173990992	173991494	173991435	425	-
chr1	174968168	174968779	174968495	5052	-
chr1	174992722	174993175	174993087	3220	+
chr1	176176527	176177099	176176533	630	+
chr1	178511376	178511622	178511494	11918	-
chr1	178511450	178511675	178511651	13253	+
chr1	178995567	178995800	178995636	8571	-
chr1	179050725	179051007	179050859	1196	-
chr1	179334596	179334995	179334625	11051	-
chr1	179850882	179851669	179851355	8084	-
chr1	179923345	179923790	179923462	3757	-
chr1	180123357	180123753	180123554	1186	-
chr1	180198788	180198991	180198983	11688	-
chr1	180471613	180472742	180471617	685	+
chr1	180991292	180991603	180991529	7835	+
chr1	181058735	181058957	181058901	12139	-
chr1	182758520	182758781	182758655	6184	-
chr1	182931922	182932144	182931991	11969	+
chr1	182991509	182991805	182991517	9532	-
chr1	182991682	182992061	182991751	12001	+
chr1	182991878	182992154	182991934	8546	-
chr1	182992959	182993159	182993120	11369	-
chr1	183441192	183441394	183441370	13232	-
chr1	184020910	184021231	184020968	1993	-
chr1	192777262	192777938	192777446	4398	-
chr1	193027807	193028191	193028091	5890	+
chr1	193074727	193075060	193074861	3107	+
chr1	197169967	197170410	197170340	196	-
chr1	197169980	197170209	197170100	9587	+
chr1	197871315	197871991	197871854	772	-
chr1	199728498	199728742	199728583	13743	+
chr1	200707591	200707870	200707814	12648	-
chr1	200708074	200708501	200708194	1802	+
chr1	201140070	201140524	201140091	2983	+
chr1	201229022	201229409	201229223	11852	-
chr1	201229032	201229247	201229172	13205	+
chr1	201229283	201229757	201229656	11952	+
chr1	201243985	201244345	201244237	13751	-
chr1	201430757	201431050	201430884	10966	-
chr1	201458665	201458940	201458739	8823	+
chr1	201910729	201911015	201910791	8660	+
chr1	201924175	201924459	201924385	1423	-
chr1	201951964	201952383	201952047	2702	-
chr1	202025824	202026094	202026027	13599	-
chr1	202082075	202082387	202082180	12459	+
chr1	202082182	202082520	202082479	12942	-
chr1	202318120	202318362	202318148	8496	-
chr1	202858036	202858295	202858255	3405	+
chr1	203296160	203296543	203296437	7345	-
chr1	203296730	203297196	203296753	5767	+
chr1	203296924	203297203	203297189	9997	-
chr1	203456656	203456925	203456851	13763	-
chr1	203662163	203662475	203662398	12413	-
chr1	203830893	203831179	203831019	4522	-
chr1	204485049	204485472	204485353	1986	-
chr1	205180625	205180858	205180816	9584	+
chr1	205473329	205473542	205473492	10834	-
chr1	205512824	205513028	205513010	13491	-
chr1	205512866	205513319	205513120	6411	+
chr1	205601223	205601797	205601378	2887	+
chr1	205718979	205719274	205719080	1694	+
chr1	205782580	205782829	205782732	3777	+
chr1	205782638	205782854	205782712	7499	-
chr1	206137207	206137753	206137402	6762	-
chr1	206808405	206808723	206808672	2565	-
chr1	206897493	206897716	206897574	13626	-
chr1	207483262	207483714	207483591	6955	+
chr1	208042224	208042424	208042411	13188	-
chr1	208136620	208136929	208136872	57	-
chr1	209958057	209958302	209958167	6700	+
chr1	210000886	210001193	210001108	7766	-
chr1	210546382	210547475	210547044	2699	-
chr1	211431817	211432300	211432255	4429	-
chr1	211431878	211432168	211432153	6196	+
chr1	211432784	211432988	211432961	13061	-
chr1	211556370	211556718	211556621	9117	-
chr1	211688348	211688604	211688583	11391	-
chr1	211689111	211689460	211689356	2843	+
chr1	212003920	212004144	212003972	5189	+
chr1	212459431	212459636	212459525	10341	-
chr1	212459668	212459868	212459842	13455	-
chr1	212731640	212731853	212731844	12346	+
chr1	212731809	212732211	212731912	2592	-
chr1	212781115	212781721	212781581	12448	-
chr1	213188702	213189270	213188991	5021	+
chr1	213224271	213224520	213224447	9917	-
chr1	214725265	214725589	214725325	5659	+
chr1	214725415	214725835	214725776	3977	-
chr1	215740293	215740525	215740513	8582	-
chr1	215741163	215741379	215741200	9135	-
chr1	218458147	218458549	218458497	9999	-
chr1	220426808	220427057	220426862	9582	+
chr1	220445921	220446176	220445946	951	+
chr1	220921203	220921501	220921456	4311	-
chr1	220960466	220960710	220960598	2754	-
chr1	221915781	221916071	221915848	12202	+
chr1	221915821	221916035	221915832	9738	-
chr1	222639045	222639406	222639234	8567	+
chr1	222817068	222817504	222817375	1558	-
chr1	222987959	222988231	222988217	12066	-
chr1	223900809	223901304	223901109	11635	-
chr1	224033858	224034418	224034059	1878	+
chr1	224033955	224034181	224034107	10516	-
chr1	224180479	224180864	224180505	1134	+
chr1	224294304	224294522	224294522	13842	-
chr1	224301472	224301710	224301658	9729	-
chr1	224370554	224370819	224370675	5485	-
chr1	224622720	224623110	224622810	9423	+
chr1	225616092	225616641	225616327	3879	+
chr1	225652696	225652972	225652938	12831	-
chr1	225965676	225965979	225965836	156	-
chr1	226070198	226070638	226070225	4947	+
chr1	226112253	226112586	226112313	2382	+
chr1	226249119	226249761	226249681	7532	-
chr1	226270789	226271209	226271104	5235	-
chr1	226297943	226298235	226298042	5852	+
chr1	226309479	226309695	226309536	5332	+
chr1	226310511	226310721	226310573	7811	+
chr1	226315381	226315709	226315652	8792	-
chr1	226315824	226316117	226316076	5300	+
chr1	226374507	226374987	226374536	319	+
chr1	227002554	227002833	227002760	11425	-
chr1	227057866	227058148	227058041	4428	-
chr1	227126909	227127708	227127561	638	-
chr1	228269948	228270164	228270099	8813	-
chr1	228297253	228297543	228297255	159	+
chr1	228651915	228652175	228652098	10884	-
chr1	228674453	228674754	228674557	7996	-
chr1	228783087	228783304	228783164	8890	-
chr1	229253507	229253758	229253670	13102	-
chr1	229365071	229365632	229365373	13420	+
chr1	229365093	229365507	229365130	11448	-
chr1	229478535	229478775	229478553	6844	+
chr1	229694911	229695281	229694986	7764	+
chr1	230778223	230778439	230778407	8681	-
chr1	231558213	231558651	231558242	3574	+
chr1	233004317	233004778	233004551	8180	-
chr1	233085874	233086229	233086024	8103	-
chr1	233749257	233749505	233749471	11819	-
chr1	233771638	233771838	233771786	13850	-
chr1	234614118	234614334	234614225	3460	+
chr1	234746164	234746557	234746499	4453	-
chr1	234859511	234859815	234859779	12118	-
chr1	235116686	235116886	235116728	13082	+
chr1	235133358	235133879	235133498	9267	+
chr1	235133546	235134139	235133719	12048	-
chr1	235292337	235292613	235292412	5281	+
chr1	235324668	235325042	235324715	982	+
chr1	235668126	235668820	235668526	3612	+
chr1	236030458	236030839	236030524	681	+
chr1	236767946	236768415	236768042	1231	+
chr1	241683265	241683534	241683321	9505	+
chr1	241804184	241804451	241804300	13757	+
chr1	242010989	242011401	242011359	1492	-
chr1	244211161	244211453	244211370	12193	-
chr1	244614571	244614775	244614716	3015	+
chr1	244998005	244998209	244998080	7476	-
chr1	245028034	245028314	245028141	726	+
chr1	245082284	245082496	245082380	12340	+
chr1	247094887	247095230	247094915	1016	-
chr1	247289749	247290074	247289925	204	+
chr1	247373772	247374135	247373882	1013	-
chr1	247373855	247374078	247374033	10360	+
chr1	249131781	249132147	249131874	7407	-
chr1	249153400	249153681	249153443	2100	+
chr1	249167560	249167932	249167889	8040	-
chr10	977975	978189	978113	11725	+
chr10	1095456	1095720	1095514	8248	+
chr10	2256674	2256892	2256700	12548	+
chr10	3827841	3828375	3827899	1313	+
chr10	5508190	5508589	5508421	12496	-
chr10	5588681	5588931	5588863	13555	-
chr10	5726293	5726493	5726471	13795	-
chr10	5855666	5856164	5855759	8572	+
chr10	6019022	6019232	6019123	13272	+
chr10	6317036	6317236	6317201	13234	-
chr10	6779345	6779558	6779356	11553	+
chr10	7859964	7860324	7859983	894	-
chr10	12110411	12110725	12110675	11192	-
chr10	12171069	12171422	12171398	2830	-
chr10	12375473	12375737	12375493	12545	+
chr10	13343915	13344343	13344148	10700	-
chr10	13344335	13344543	13344439	11427	+
chr10	13390512	13390914	13390524	4110	+
chr10	14227494	14227698	14227683	13785	+
chr10	14920199	14920615	14920529	1904	-
chr10	14996310	14996710	14996406	6666	+
chr10	17243681	17244057	17243718	4581	+
chr10	17659518	17659868	17659582	4484	+
chr10	18940711	18941015	18940854	6516	+
chr10	18947860	18948129	18948043	8254	-
chr10	21784910	21785159	21785092	13440	+
chr10	21815189	21815402	21815222	12278	+
chr10	21815209	21815425	21815387	11089	-
chr10	21822585	21822901	21822868	2747	-
chr10	22518318	22518647	22518487	11757	+
chr10	22604903	22605125	22604990	9171	-
chr10	22629419	22629638	22629461	8421	+
chr10	25013042	25013537	25013213	7477	-
chr10	25241751	25241964	25241834	13293	-
chr10	26985813	26986473	26986460	13070	-
chr10	27149206	27149412	27149354	5658	+
chr10	27149673	27149908	27149824	11827	+
chr10	27443675	27444111	27443877	10051	-
chr10	27531205	27531577	27531255	1711	+
chr10	27541620	27542032	27541713	2589	+
chr10	27608792	27609021	27608940	12785	-
chr10	28821695	28821927	28821885	6534	-
chr10	30638050	30638250	30638122	13359	+
chr10	30722132	30722802	30722659	9194	-
chr10	31320949	31321291	31321226	6253	-
chr10	31321050	31321305	31321147	4487	+
chr10	31892083	31892410	31892286	12751	-
chr10	32048652	32048994	32048937	2493	-
chr10	32217887	32218187	32217894	1782	+
chr10	32218167	32218370	32218245	8513	-
chr10	32635387	32635876	32635739	6185	+
chr10	32735595	32735808	32735671	9629	-
chr10	33269719	33270476	33269843	6271	+
chr10	35625050	35625291	35625235	4755	-
chr10	38146694	38146954	38146764	694	+
chr10	38299151	38299459	38299332	8402	-
chr10	38644827	38645062	38645000	11981	-
chr10	38692170	38692483	38692254	5167	+
chr10	43133765	43134503	43134271	4165	+
chr10	43277703	43278070	43278068	6415	-
chr10	43904880	43905262	43904950	8701	+
chr10	43916076	43916687	43916517	7772	+
chr10	43916348	43916552	43916438	13503	-
chr10	43931654	43932284	43932028	4443	-
chr10	43950666	43950953	43950861	570	-
chr10	47056565	47056927	47056889	7149	-
chr10	47057482	47057873	47057712	11260	+
chr10	47058004	47058251	47058166	13483	+
chr10	47242999	47243227	47243083	9565	+
chr10	47655997	47656358	47656084	11348	+
chr10	48952039	48952259	48952048	7029	+
chr10	50747375	50747575	50747392	7155	+
chr10	52383966	52384299	52384030	4519	-
chr10	52384812	52385035	52384860	9366	-
chr10	52499758	52500203	52500061	12377	-
chr10	60029108	60029384	60029260	12421	-
chr10	60144579	60145045	60144762	5168	-
chr10	61666490	61666696	61666558	10501	+
chr10	62703477	62703710	62703577	10890	+
chr10	62704112	62704477	62704209	11067	+
chr10	65389396	65389975	65389771	8367	-
chr10	65389556	65389770	65389574	11401	+
chr10	69523873	69524094	69524042	13247	-
chr10	69834793	69834994	69834839	11257	+
chr10	69990998	69991248	69991163	8684	+
chr10	70287402	70287675	70287465	4855	+
chr10	70586912	70587151	70586985	9226	-
chr10	70715305	70715839	70715768	3922	-
chr10	70821499	70821730	70821565	13222	+
chr10	70883312	70883708	70883681	4740	-
chr10	70939419	70939665	70939637	4296	-
chr10	71168768	71169024	71168933	8561	+
chr10	71892662	71892921	71892718	4342	+
chr10	71930488	71930803	71930519	273	+
chr10	71993354	71993780	71993433	838	+
chr10	72142606	72142909	72142669	7023	+
chr10	72576026	72576257	72576056	11079	-
chr10	73136831	73137191	73136984	4246	-
chr10	73611193	73611409	73611238	8291	+
chr10	73648237	73648792	73648616	7060	-
chr10	73724433	73725035	73724557	8683	-
chr10	74008697	74008936	74008714	8196	+
chr10	74020819	74021500	74020949	6858	+
chr10	74020918	74021471	74021336	12225	-
chr10	74036323	74036669	74036347	11862	+
chr10	74036739	74037475	74037035	11504	+
chr10	74057349	74057671	74057506	6385	-
chr10	74092096	74092392	74092345	7049	+
chr10	74114507	74114772	74114674	1579	+
chr10	74386079	74386391	74386178	5194	+
chr10	74870495	74870753	74870557	8305	-
chr10	75006791	75007010	75006944	8128	+
chr10	75173228	75173439	75173381	10276	+
chr10	75385127	75385616	75385540	11335	-
chr10	75385906	75386157	75386023	4217	+
chr10	75489775	75489986	75489943	6972	+
chr10	75503493	75503996	75503791	7167	-
chr10	75532406	75532626	75532476	3149	-
chr10	75545110	75545325	75545185	9280	+
chr10	75634533	75634837	75634636	6419	+
chr10	75725527	75725919	75725706	8312	-
chr10	75758488	75758859	75758526	4764	-
chr10	75936240	75936443	75936331	8046	-
chr10	76870838	76871154	76870989	8581	-
chr10	76951679	76951976	76951898	8762	-
chr10	76962710	76963102	76962935	9947	+
chr10	76969530	76970173	76969743	9222	-
chr10	77168907	77169295	77169280	11911	-
chr10	77862990	77863190	77863187	13768	-
chr10	80062596	80062976	80062905	6912	-
chr10	80733761	80734092	80734048	13401	+
chr10	81965466	81965867	81965484	1440	+
chr10	82167731	82168158	82168096	6704	-
chr10	88106250	88106469	88106449	13553	+
chr10	88159715	88159954	88159931	13660	-
chr10	88160290	88160543	88160358	11258	+
chr10	88281846	88282052	88281857	7320	+
chr10	88294981	88295191	88295189	10462	-
chr10	88295416	88295724	88295436	496	+
chr10	88515715	88516122	88516047	5543	-
chr10	88730407	88730899	88730530	1954	-
chr10	89264206	89264541	89264467	6867	-
chr10	89621586	89621861	89621767	13352	+
chr10	89622246	89622464	89622349	8236	+
chr10	89912478	89912695	89912639	13655	-
chr10	90640002	90640302	90640032	9496	-
chr10	91174035	91174388	91174298	10977	-
chr10	91403899	91404365	91404306	1582	+
chr10	91405067	91405297	91405131	2167	+
chr10	91460897	91461177	91461122	4248	-
chr10	93358219	93358452	93358249	13158	+
chr10	93376903	93377123	93377053	13781	-
chr10	93683065	93683449	93683261	4346	-
chr10	94333899	94334276	94333948	297	+
chr10	94351104	94351410	94351348	6869	-
chr10	95225827	95226251	95225978	11020	+
chr10	95255829	95256169	95255988	1702	-
chr10	96304798	96305440	96305372	5518	-
chr10	97321390	97321663	97321410	6138	+
chr10	97849744	97850000	97849846	9108	+
chr10	97884463	97884712	97884527	10973	+
chr10	97889793	97890180	97889953	13244	-
chr10	98346998	98347456	98347217	408	+
chr10	99185278	99185602	99185545	10643	-
chr10	99257663	99258011	99257935	5583	+
chr10	99474233	99474626	99474460	12234	-
chr10	101190758	101191099	101190870	6751	+
chr10	101190866	101191110	101191100	5911	-
chr10	101380618	101381577	101381250	882	+
chr10	101418708	101418989	101418948	9689	-
chr10	101945879	101946216	101945937	1478	+
chr10	102046550	102046883	102046670	4250	+
chr10	102106431	102106658	102106555	8438	-
chr10	102132477	102133152	102132933	9166	-
chr10	102133247	102133744	102133420	8933	-
chr10	102289741	102290029	102289891	5170	+
chr10	102672800	102673059	102672814	6114	-
chr10	102757019	102757240	102757175	9438	-
chr10	102759170	102759373	102759362	11014	-
chr10	102792557	102792835	102792719	12392	-
chr10	102802769	102803237	102802968	5791	+
chr10	102810264	102810500	102810312	12641	+
chr10	102820045	102820676	102820234	3358	-
chr10	102826873	102827116	102827025	13286	-
chr10	103124439	103124772	103124620	13924	-
chr10	103577471	103577687	103577542	10184	+
chr10	103880372	103880623	103880407	5039	+
chr10	104180467	104180816	104180650	7620	-
chr10	104613893	104614192	104614059	4200	-
chr10	104952495	104952750	104952585	6656	+
chr10	105344209	105344499	105344394	2324	-
chr10	105420756	105420968	105420822	11802	+
chr10	105677668	105677939	105677698	5560	+
chr10	105726261	105726751	105726724	4287	-
chr10	105880927	105881517	105881313	9600	-
chr10	106028370	106028725	106028686	10981	-
chr10	106098379	106098593	106098480	13636	+
chr10	112290356	112290626	112290390	7289	+
chr10	112631114	112631445	112631192	4012	-
chr10	112678530	112678930	112678873	4664	+
chr10	113943597	113943910	113943700	2323	+
chr10	114711130	114711373	114711279	9706	-
chr10	115614794	115615013	115615012	12530	-
chr10	118764221	118764498	118764469	4183	+
chr10	119135103	119135415	119135241	1715	+
chr10	119221589	119221859	119221780	11798	+
chr10	120840478	120840797	120840628	1333	+
chr10	121302362	121302660	121302379	2481	+
chr10	121356794	121357137	121356875	278	+
chr10	121410365	121410710	121410557	6474	-
chr10	121484984	121485296	121485003	4327	-
chr10	121632543	121632815	121632566	2752	+
chr10	121651667	121652065	121651893	3810	-
chr10	123686846	123687345	123686977	11373	+
chr10	123734387	123734681	123734590	1149	+
chr10	123900527	123900746	123900592	10584	-
chr10	124739583	124740101	124739994	8398	-
chr10	126149964	126150262	126150219	8300	-
chr10	126480614	126481042	126480616	542	+
chr10	126489989	126490296	126490249	9039	-
chr10	126604972	126605252	126605149	1117	-
chr10	127350381	127350689	127350503	6934	+
chr10	134121711	134121933	134121750	5805	+
chr10	134122189	134122588	134122197	6883	+
chr10	134332380	134332604	134332455	9743	+
chr10	134822569	134822798	134822741	8437	-
chr10	134822990	134823256	134823117	7055	-
chr10	134823001	134823308	134823157	3883	+
chr10	135074786	135075178	135075005	9843	-
chr10	135121812	135122126	135121977	7432	+
chr10	135388983	135389214	135389051	12311	+
chr11	236565	236800	236597	8611	+
chr11	236581	236832	236668	9895	-
chr11	267613	267947	267827	5082	+
chr11	319209	319430	319388	13029	-
chr11	355238	355797	355715	840	-
chr11	355440	355716	355659	6178	+
chr11	364235	364508	364451	13210	-
chr11	394327	394545	394458	6606	-
chr11	448328	448657	448352	6320	+
chr11	460574	460832	460687	12765	-
chr11	507075	507289	507200	8173	+
chr11	535808	536073	535811	9015	+
chr11	576191	576413	576261	11951	-
chr11	808905	809470	809199	9830	-
chr11	911049	911287	911121	9640	+
chr11	1224606	1225013	1224948	12693	-
chr11	1785360	1785571	1785497	10904	+
chr11	2421235	2421439	2421429	12049	-
chr11	2846925	2847254	2847238	9180	-
chr11	2913989	2914296	2914008	8050	+
chr11	3013843	3014148	3013942	9354	+
chr11	3078877	3079142	3078929	9165	+
chr11	3443371	3443706	3443526	6602	-
chr11	3663462	3663791	3663500	8953	+
chr11	3862384	3862959	3862543	11473	+
chr11	3876414	3876692	3876472	9782	+
chr11	4629193	4629401	4629300	13558	+
chr11	6340609	6340864	6340787	8441	+
chr11	6341275	6341698	6341578	7734	+
chr11	6633577	6634108	6633785	7671	+
chr11	6704844	6705218	6704928	8565	+
chr11	8703803	8704189	8704140	26	-
chr11	8710108	8710490	8710243	6225	-
chr11	8892185	8892388	8892252	6890	+
chr11	9286081	9286478	9286208	10869	+
chr11	9336432	9336841	9336520	2508	+
chr11	9386172	9386583	9386264	126	+
chr11	9594332	9594878	9594847	3978	-
chr11	9634970	9635363	9634972	3782	+
chr11	9634996	9635624	9635118	3758	-
chr11	9685296	9685501	9685439	13769	-
chr11	10315860	10316402	10315967	2622	+
chr11	10324722	10324956	10324876	11957	-
chr11	10772416	10772712	10772595	2386	-
chr11	10921122	10921382	10921175	8415	-
chr11	10921576	10921950	10921777	11491	+
chr11	10921612	10921845	10921675	12480	-
chr11	11862934	11863438	11863402	174	-
chr11	11863903	11864156	11864031	2814	-
chr11	12309236	12309511	12309313	12885	-
chr11	12399045	12399369	12399308	5544	-
chr11	12695299	12695678	12695602	12088	-
chr11	12715539	12715871	12715763	8536	-
chr11	13484964	13485394	13485004	1182	+
chr11	14402600	14402988	14402747	9457	+
chr11	14402699	14402903	14402755	11417	-
chr11	14542104	14542478	14542215	4946	+
chr11	16759553	16759992	16759922	2924	-
chr11	17229179	17229488	17229402	175	-
chr11	17229672	17230142	17229723	490	+
chr11	17297595	17298090	17297855	4663	-
chr11	17375008	17375248	17375178	12694	-
chr11	18405526	18405944	18405563	8691	+
chr11	18405559	18405791	18405725	12660	-
chr11	18429932	18430156	18429955	11803	+
chr11	18430385	18430769	18430420	7875	+
chr11	18548530	18548971	18548569	1430	+
chr11	18656118	18656319	18656286	10556	-
chr11	18656157	18656476	18656412	257	+
chr11	19701566	19701787	19701696	13131	-
chr11	20133880	20134137	20134047	13000	-
chr11	20408439	20408973	20408877	8916	-
chr11	22850971	22851219	22851066	10620	+
chr11	31833077	31833326	31833207	9636	+
chr11	32112834	32113432	32113104	7975	-
chr11	32850921	32851276	32851241	9436	-
chr11	32913756	32914250	32914166	3488	-
chr11	32915550	32915819	32915689	10629	-
chr11	33037013	33037268	33037235	8675	-
chr11	33037628	33037844	33037736	10068	-
chr11	33279356	33279647	33279511	1205	-
chr11	33758159	33758533	33758384	1060	+
chr11	34066381	34066779	34066564	13776	-
chr11	34073353	34073593	34073536	7515	-
chr11	34380434	34380653	34380614	12399	-
chr11	35052107	35052327	35052284	13446	-
chr11	35103885	35104190	35104094	11938	-
chr11	35104065	35104331	35104311	11449	+
chr11	35160197	35160537	35160529	10322	-
chr11	35161036	35161244	35161111	5983	-
chr11	35683998	35684218	35684143	7057	-
chr11	35684264	35684481	35684471	7306	-
chr11	35965147	35965455	35965430	6239	-
chr11	44322948	44323670	44323319	12886	+
chr11	44586354	44586650	44586372	2844	-
chr11	45201880	45202097	45201885	5662	-
chr11	45826111	45826493	45826214	11679	-
chr11	46143362	46143569	46143536	12216	+
chr11	46258996	46259286	46259195	10280	-
chr11	46258998	46259326	46259295	5363	+
chr11	46264489	46264934	46264674	1935	-
chr11	46265100	46265429	46265376	5552	+
chr11	46739636	46739860	46739763	13643	-
chr11	47198679	47198981	47198716	8412	-
chr11	47207308	47207570	47207352	5740	+
chr11	47208113	47208366	47208121	6587	+
chr11	47208277	47208517	47208326	9230	-
chr11	47236037	47236262	47236103	2945	+
chr11	47291188	47291473	47291219	654	-
chr11	47429299	47429875	47429853	5370	-
chr11	47574027	47574273	47574261	8990	+
chr11	47600308	47600532	47600530	8274	+
chr11	47789183	47789829	47789579	6757	+
chr11	47789596	47789907	47789634	4206	-
chr11	47870040	47870642	47870559	2142	+
chr11	47939701	47940278	47939891	10140	+
chr11	47959352	47959917	47959404	13404	+
chr11	47959494	47959847	47959777	13313	-
chr11	57092668	57093036	57092752	4647	+
chr11	57424600	57424901	57424891	8331	-
chr11	57434375	57434784	57434733	9083	-
chr11	57671486	57671843	57671507	9114	+
chr11	58345854	58346299	58346161	12282	-
chr11	58346886	58347104	58347038	8428	-
chr11	59317657	59318167	59317903	13380	-
chr11	59436758	59437174	59436825	1564	+
chr11	60897575	60897833	60897598	12159	+
chr11	60929225	60929545	60929263	2104	+
chr11	61456104	61456496	61456121	10564	-
chr11	61559687	61559907	61559839	2495	+
chr11	61582931	61583350	61583183	7000	+
chr11	61685238	61685499	61685348	9285	+
chr11	61730746	61731097	61730836	11332	-
chr11	61780435	61781119	61780959	10833	-
chr11	61780631	61781078	61780981	6852	+
chr11	61793356	61793786	61793637	10388	+
chr11	61811372	61811694	61811545	10188	-
chr11	62313558	62313823	62313644	6552	+
chr11	62320240	62320844	62320383	13292	-
chr11	62341696	62341999	62341758	3387	+
chr11	62359323	62359939	62359463	375	+
chr11	62389752	62390054	62389940	10413	+
chr11	62439487	62439851	62439714	6811	-
chr11	62446654	62446916	62446738	6009	+
chr11	62521432	62521743	62521599	455	+
chr11	62521897	62522166	62521958	396	+
chr11	62554486	62554763	62554680	4688	-
chr11	62608641	62609223	62609109	13900	-
chr11	62618782	62619060	62618905	9878	-
chr11	62648294	62648568	62648508	10054	-
chr11	62657007	62657287	62657244	9630	+
chr11	62657552	62657908	62657783	10205	+
chr11	63382094	63382310	63382127	7422	+
chr11	63570224	63570527	63570297	12236	-
chr11	63570696	63571124	63570899	13457	+
chr11	63580402	63580671	63580633	9445	-
chr11	63932361	63932578	63932373	10239	+
chr11	63933718	63933933	63933740	7763	+
chr11	63952534	63953134	63953089	3072	-
chr11	64007917	64008333	64008133	1308	-
chr11	64014571	64014810	64014757	10485	-
chr11	64037634	64038266	64037770	8826	+
chr11	64072021	64072493	64072123	4254	-
chr11	64099082	64099428	64099331	11292	-
chr11	64099731	64100128	64100101	11998	+
chr11	64109673	64110022	64109962	4499	-
chr11	64126070	64126483	64126384	6067	-
chr11	64546235	64546513	64546236	3237	+
chr11	64781111	64781456	64781396	1251	-
chr11	64781221	64781442	64781403	7654	+
chr11	64863700	64864121	64864062	2603	-
chr11	64902135	64902543	64902322	2542	+
chr11	64902713	64902976	64902790	3811	+
chr11	64918440	64918758	64918577	2966	+
chr11	65237830	65238397	65237968	12526	-
chr11	65238671	65239625	65239355	12183	-
chr11	65239055	65239277	65239108	9138	+
chr11	65245204	65245680	65245479	5862	+
chr11	65274722	65275439	65275018	9241	+
chr11	65308340	65308574	65308439	7059	+
chr11	65381923	65382270	65382113	4569	+
chr11	65382439	65382693	65382471	12342	-
chr11	65420249	65420829	65420268	5753	+
chr11	65430664	65431270	65430820	5008	+
chr11	65547687	65548043	65547787	1798	+
chr11	65548108	65548346	65548206	3470	-
chr11	65666996	65667228	65667016	5757	+
chr11	65678951	65679239	65679161	10383	-
chr11	65728630	65729072	65728942	4721	-
chr11	65819149	65819646	65819448	6348	-
chr11	65836892	65837402	65837223	10934	+
chr11	66035599	66035900	66035804	5061	-
chr11	66079409	66079622	66079535	8487	-
chr11	66103095	66103547	66103374	7590	+
chr11	66139734	66140016	66139898	12043	+
chr11	66383355	66383859	66383761	2585	-
chr11	66405595	66405819	66405816	10311	-
chr11	66511742	66512017	66511842	6096	-
chr11	66610505	66610751	66610667	3023	-
chr11	66624095	66624372	66624141	11161	+
chr11	66650958	66651433	66651162	6734	+
chr11	66738596	66739121	66738954	10323	+
chr11	66845199	66845572	66845352	13642	+
chr11	66845529	66845894	66845640	256	-
chr11	66845985	66846205	66846182	8457	-
chr11	67055572	67055892	67055865	1755	-
chr11	67056086	67056344	67056264	2015	-
chr11	67070000	67070349	67070337	12368	-
chr11	67084398	67085171	67084862	3983	-
chr11	67146947	67147163	67147136	9453	-
chr11	67158933	67159205	67158997	7245	-
chr11	67169559	67169844	67169709	4329	+
chr11	67231117	67231524	67231510	2784	-
chr11	67249970	67250378	67250365	6011	-
chr11	67272930	67273464	67273223	5003	-
chr11	67273000	67273221	67273159	12569	+
chr11	67397000	67397225	67397037	5614	+
chr11	67397969	67398231	67398014	8454	+
chr11	67572210	67572559	67572303	7967	+
chr11	67573135	67573357	67573169	12041	+
chr11	67777741	67777986	67777915	6421	-
chr11	67797511	67797854	67797643	7386	-
chr11	67806001	67806374	67806334	3148	-
chr11	67889135	67889754	67889153	3601	+
chr11	68039645	68040233	68039752	166	+
chr11	68121560	68121972	68121959	13787	-
chr11	68889892	68890258	68890120	11159	-
chr11	69490286	69490569	69490334	2720	+
chr11	70048954	70049201	70049166	9196	-
chr11	70049855	70050063	70049938	13638	-
chr11	71497544	71497774	71497639	10647	-
chr11	71498817	71499112	71498943	5728	-
chr11	71823506	71823818	71823569	2226	+
chr11	71823920	71824320	71823973	2203	+
chr11	71934441	71934772	71934739	10963	-
chr11	71950573	71950934	71950806	8535	+
chr11	72281322	72281607	72281462	13585	-
chr11	72353632	72353845	72353674	10576	+
chr11	72463605	72463854	72463652	10201	+
chr11	72504856	72505074	72505021	12356	-
chr11	72524632	72525020	72524847	924	-
chr11	72853467	72853715	72853675	3652	-
chr11	72853580	72853791	72853729	11365	+
chr11	73018940	73019229	73019063	1690	+
chr11	73020000	73020386	73020062	12778	-
chr11	73088064	73088267	73088140	7222	-
chr11	73309368	73309611	73309411	3703	+
chr11	73309693	73310032	73309848	5810	+
chr11	73490372	73490622	73490475	12018	+
chr11	73490711	73491283	73490836	6089	+
chr11	73498594	73499130	73499087	7402	-
chr11	73693922	73694260	73693972	3521	-
chr11	73694039	73694291	73694136	8087	+
chr11	74109515	74109756	74109703	9885	-
chr11	74109644	74110088	74109780	5953	+
chr11	74303860	74304097	74303867	4503	-
chr11	74408220	74408610	74408286	1280	+
chr11	74460404	74460621	74460525	6964	-
chr11	75139556	75139776	75139593	10653	+
chr11	75236639	75236922	75236868	11813	-
chr11	75273292	75273738	75273476	784	-
chr11	75945380	75945991	75945934	9158	+
chr11	75945836	75946922	75946497	13898	-
chr11	75981279	75981558	75981498	11459	-
chr11	76155298	76155718	76155597	1025	-
chr11	76463652	76463937	76463877	9145	-
chr11	76571410	76571688	76571677	4005	-
chr11	76777559	76777830	76777726	10349	-
chr11	77348899	77349287	77349058	2364	+
chr11	77705947	77706528	77706379	9851	+
chr11	80410379	80410745	80410599	8742	-
chr11	82867106	82867623	82867612	11608	-
chr11	82904341	82904649	82904512	10577	-
chr11	82997190	82997491	82997418	1305	+
chr11	85339042	85339371	85339301	2410	-
chr11	85358544	85358946	85358887	2249	-
chr11	85885106	85885387	85885188	12770	-
chr11	85955772	85956039	85955957	7116	-
chr11	89956315	89956633	89956365	5341	+
chr11	92930545	92930993	92930848	4948	+
chr11	93516935	93517331	93517165	2320	-
chr11	93517674	93517952	93517726	3238	-
chr11	94800345	94800549	94800393	12773	-
chr11	94800675	94801075	94800795	10398	-
chr11	94841245	94841527	94841490	9586	-
chr11	95523009	95523505	95523055	6889	-
chr11	101980677	101980904	101980706	10851	-
chr11	101981646	101981913	101981822	11261	-
chr11	102187753	102188091	102187943	8482	-
chr11	102963004	102963292	102963045	3603	+
chr11	108337900	108338114	108338050	11251	+
chr11	108368596	108368923	108368621	7097	+
chr11	111637190	111637560	111637480	6971	+
chr11	111742206	111742569	111742456	13216	+
chr11	111797237	111797564	111797383	11107	-
chr11	111895379	111895968	111895967	12102	-
chr11	112096658	112096992	112096800	6827	-
chr11	113660972	113661173	113661069	13811	+
chr11	113746537	113746905	113746672	183	+
chr11	116644007	116644373	116644137	8694	+
chr11	116969388	116969726	116969568	7267	+
chr11	117014485	117014841	117014675	7160	-
chr11	117102946	117103224	117102950	7319	+
chr11	118135272	118135626	118135449	5290	+
chr11	118229847	118230179	118230072	7589	-
chr11	118306354	118306618	118306393	11653	+
chr11	118306518	118306747	118306610	13299	-
chr11	118662022	118662307	118662061	10967	+
chr11	118868404	118868634	118868558	5150	-
chr11	118928211	118928585	118928347	4838	+
chr11	118955536	118955751	118955552	6976	-
chr11	118991584	118991966	118991942	7388	-
chr11	119039791	119040137	119040023	3764	-
chr11	120206134	120206735	120206462	13298	-
chr11	122933342	122933669	122933528	11821	+
chr11	123016233	123016595	123016455	11920	+
chr11	123301565	123301794	123301696	11328	-
chr11	124492351	124492694	124492619	4079	-
chr11	124616310	124616872	124616417	7639	-
chr11	124632915	124633115	124633004	13580	-
chr11	125495201	125495768	125495657	5422	-
chr11	126153213	126153513	126153370	12791	-
chr11	126173510	126173825	126173788	4656	-
chr11	126216491	126216693	126216542	13551	+
chr11	126224738	126224964	126224800	13613	+
chr11	128377192	128377470	128377331	7788	+
chr11	128392504	128392922	128392573	2707	+
chr11	129765599	129765838	129765649	5603	+
chr11	130184920	130185153	130184977	11897	+
chr11	134094061	134094354	134094082	5918	+
chr12	679844	680226	679903	5139	+
chr12	680409	680671	680422	8307	+
chr12	860118	860395	860339	4004	-
chr12	861801	862015	861826	4115	+
chr12	1099558	1100232	1099731	7464	-
chr12	1714659	1715256	1715123	9167	+
chr12	1714766	1715270	1715014	3928	-
chr12	1771222	1771567	1771406	1563	+
chr12	1799588	1800043	1799951	8167	-
chr12	2921783	2922072	2921826	186	-
chr12	2999454	2999843	2999743	9968	-
chr12	2999504	2999814	2999533	7888	+
chr12	3067745	3068043	3068018	8455	-
chr12	3185857	3186336	3185967	12141	-
chr12	4429774	4430119	4430116	228	-
chr12	6387274	6387756	6387676	11004	-
chr12	6472760	6472979	6472973	6514	+
chr12	6473098	6473333	6473099	6486	+
chr12	6492760	6493152	6492900	10903	-
chr12	6539191	6539778	6539491	9909	-
chr12	6539848	6540384	6540130	6396	+
chr12	6580089	6580486	6580332	4194	+
chr12	6602511	6602890	6602784	3099	-
chr12	6602588	6602925	6602913	515	+
chr12	6642751	6642969	6642922	10835	-
chr12	6677642	6677865	6677812	2039	+
chr12	6745262	6745567	6745316	7343	+
chr12	6862407	6862778	6862649	1034	+
chr12	6960706	6961004	6960712	5224	+
chr12	6999735	7000241	7000137	4912	-
chr12	7000502	7000841	7000544	2449	+
chr12	7052782	7053000	7052921	10394	-
chr12	7053365	7053709	7053506	2280	-
chr12	7070686	7071074	7070951	11528	+
chr12	7070757	7071052	7070785	9270	-
chr12	7126005	7126242	7126042	5221	+
chr12	8123000	8123279	8123143	9428	-
chr12	8123486	8123859	8123537	10089	+
chr12	8142779	8143068	8142842	12675	+
chr12	8178615	8179191	8179129	5141	-
chr12	8179346	8179663	8179502	4554	-
chr12	8179428	8179691	8179592	639	+
chr12	8234274	8234707	8234631	4908	-
chr12	9102696	9103029	9102747	3665	+
chr12	9216969	9217189	9217132	8045	+
chr12	11802044	11802253	11802061	8790	+
chr12	12510252	12510452	12510336	8566	-
chr12	12764336	12764802	12764574	12062	-
chr12	12869902	12870136	12870118	6264	-
chr12	12939462	12939829	12939777	10591	-
chr12	13254376	13255051	13254388	8120	+
chr12	13332308	13332765	13332706	10810	-
chr12	14923336	14923544	14923497	5509	+
chr12	16034790	16035255	16035009	55	-
chr12	21590273	21590650	21590648	8639	-
chr12	21809973	21810219	21810100	7490	+
chr12	22697254	22697840	22697319	180	+
chr12	25538564	25539078	25539024	2032	-
chr12	25539329	25539630	25539616	5676	+
chr12	26266747	26267257	26267030	11899	-
chr12	26278748	26278997	26278966	7472	-
chr12	27676411	27676912	27676573	6991	-
chr12	27863320	27863683	27863604	3969	-
chr12	28343057	28343265	28343228	13071	-
chr12	28343452	28343674	28343565	8481	+
chr12	29533629	29533921	29533704	5599	+
chr12	29534314	29534630	29534371	8017	+
chr12	29935706	29936023	29935900	10997	+
chr12	29936367	29936586	29936455	10582	+
chr12	30848099	30848307	30848260	13848	+
chr12	31812535	31812879	31812560	9704	-
chr12	31882213	31882588	31882424	8252	+
chr12	32259808	32260114	32260063	1316	+
chr12	32552476	32552683	32552551	11904	+
chr12	32832230	32832442	32832396	4475	-
chr12	32908962	32909182	32909008	5984	+
chr12	33050149	33050551	33050150	550	+
chr12	38710625	38710837	38710728	10803	-
chr12	38778846	38779321	38779108	9681	+
chr12	39298866	39299121	39298961	7670	+
chr12	39299629	39300013	39299658	11502	+
chr12	39836281	39836502	39836315	6607	+
chr12	42538845	42539174	42538909	339	+
chr12	44200216	44200571	44200285	731	+
chr12	44229324	44229693	44229521	13499	-
chr12	46384709	46385094	46384890	5041	+
chr12	46385365	46385711	46385624	10694	-
chr12	46385634	46385900	46385882	8329	+
chr12	46663041	46663586	46663055	4652	+
chr12	46765420	46765631	46765533	3749	+
chr12	48214070	48214310	48214151	5632	-
chr12	48214687	48214925	48214896	12221	+
chr12	48222980	48223353	48223083	3512	+
chr12	48340458	48340913	48340560	13501	+
chr12	48551539	48551754	48551597	8851	+
chr12	49110723	49111099	49110898	3973	+
chr12	49208945	49209241	49209175	3721	-
chr12	49454718	49455163	49455059	4763	+
chr12	49463988	49464223	49464042	8907	+
chr12	49524727	49524981	49524906	898	+
chr12	49525429	49525746	49525550	928	+
chr12	49658361	49658570	49658535	2291	-
chr12	49658978	49659354	49659043	1613	-
chr12	49760159	49760926	49760633	952	-
chr12	50135580	50135833	50135661	426	-
chr12	50236719	50237297	50236945	686	+
chr12	50478829	50479049	50478969	11699	-
chr12	50503739	50504150	50504072	13681	-
chr12	50561493	50561770	50561598	11596	+
chr12	50615235	50615739	50615475	13575	+
chr12	50677443	50677876	50677587	853	+
chr12	51441296	51441920	51441753	1093	-
chr12	51567048	51567363	51567206	2553	+
chr12	51611931	51612175	51612051	8443	-
chr12	51611985	51612307	51612103	3448	+
chr12	51632585	51632801	51632711	10019	-
chr12	51664369	51664834	51664597	8588	+
chr12	52444066	52444830	52444614	11027	-
chr12	52463040	52463363	52463310	11463	-
chr12	52540621	52540896	52540798	11277	-
chr12	52541423	52541820	52541598	10806	+
chr12	52541656	52541868	52541739	11529	-
chr12	53267507	53267947	53267886	12149	-
chr12	53399587	53399919	53399770	2082	-
chr12	53473378	53473921	53473451	1137	+
chr12	53615057	53615300	53615058	6156	+
chr12	53645260	53645756	53645710	12756	-
chr12	53715215	53715758	53715473	567	+
chr12	53738718	53739049	53738760	11342	+
chr12	53738784	53739118	53738986	6458	-
chr12	53764418	53764994	53764660	4804	-
chr12	53764680	53765039	53764972	11146	+
chr12	53772837	53773215	53773113	5372	-
chr12	53815080	53815421	53815349	6249	-
chr12	53834818	53835259	53835107	4790	-
chr12	54019968	54020579	54020161	3110	+
chr12	54121521	54121869	54121804	10059	+
chr12	54333442	54333658	54333625	13105	-
chr12	54389532	54389810	54389609	7392	+
chr12	54394011	54394222	54394102	13080	-
chr12	54410493	54410693	54410637	13845	-
chr12	54411454	54411669	54411668	8341	-
chr12	54653247	54653716	54653410	11880	+
chr12	54694786	54694993	54694838	11182	+
chr12	56109856	56110117	56109858	3917	-
chr12	56123114	56123373	56123262	6515	+
chr12	56321017	56321315	56321180	8273	+
chr12	56321801	56322147	56322003	7331	+
chr12	56390581	56390864	56390799	8058	-
chr12	56400811	56401088	56400983	12988	-
chr12	56400953	56401297	56401050	12837	+
chr12	56472804	56473072	56472940	6951	-
chr12	56473003	56473203	56473147	9459	+
chr12	56473533	56473742	56473687	11796	-
chr12	56511499	56511752	56511645	2080	-
chr12	56545760	56546244	56545965	5206	-
chr12	56552631	56552911	56552766	13718	-
chr12	56615846	56616218	56615920	4625	+
chr12	56652344	56652751	56652460	8413	+
chr12	56660399	56660824	56660744	4791	-
chr12	56709991	56710395	56710288	8378	+
chr12	56727587	56727788	56727774	12290	+
chr12	56727955	56728395	56728222	4436	+
chr12	56754263	56754638	56754601	13113	+
chr12	56843258	56843635	56843398	3275	+
chr12	56861892	56862253	56862216	3205	-
chr12	57028961	57029228	57029005	10107	+
chr12	57030424	57031056	57030761	11842	-
chr12	57082354	57082927	57082445	752	+
chr12	57481254	57481522	57481398	10983	-
chr12	57481830	57482061	57481931	8306	+
chr12	57482068	57482309	57482215	9413	-
chr12	57488366	57488571	57488488	11278	-
chr12	57504227	57504517	57504504	3431	+
chr12	57521300	57521533	57521315	9631	+
chr12	57521686	57522089	57522066	5385	-
chr12	57521800	57522062	57522046	3951	+
chr12	57623471	57623789	57623777	5158	-
chr12	57824951	57825298	57825012	1044	+
chr12	57853154	57853365	57853226	11730	+
chr12	57940350	57940717	57940656	11717	+
chr12	57984582	57984869	57984783	4967	-
chr12	58138408	58138782	58138772	13470	-
chr12	58139054	58139635	58139141	8881	-
chr12	58165704	58165929	58165873	3968	+
chr12	58166023	58166293	58166039	5840	+
chr12	58166049	58166279	58166118	9373	-
chr12	58238761	58238983	58238811	12505	+
chr12	58258721	58259132	58259066	8629	-
chr12	58259012	58259223	58259153	10974	+
chr12	58334823	58335147	58335088	3766	-
chr12	58819405	58819928	58819850	13722	-
chr12	59313444	59313694	59313482	10995	+
chr12	62653302	62653918	62653685	6520	-
chr12	62996647	62996951	62996786	2904	+
chr12	64237901	64238144	64237954	7716	+
chr12	64238588	64238858	64238686	11564	-
chr12	64615637	64615956	64615887	806	+
chr12	64616189	64616425	64616268	7152	+
chr12	64797702	64797989	64797975	5864	-
chr12	64845341	64845785	64845702	4199	-
chr12	65002887	65003310	65002891	8137	+
chr12	65003734	65004049	65003975	10731	-
chr12	65019299	65019744	65019477	13615	-
chr12	65174610	65174852	65174694	6136	+
chr12	65562837	65563224	65563178	6137	-
chr12	66563144	66563423	66563375	3366	+
chr12	66563544	66563786	66563691	4878	+
chr12	67662345	67662918	67662838	6098	-
chr12	68726392	68726597	68726405	11749	+
chr12	68758897	68759134	68758931	10008	-
chr12	68758951	68759459	68759353	9494	+
chr12	69140339	69140601	69140566	7430	-
chr12	69202390	69202660	69202528	11746	-
chr12	69632918	69633220	69633185	8350	-
chr12	69753532	69753831	69753782	2821	-
chr12	69979191	69979566	69979527	7248	-
chr12	70082968	70083354	70083150	12994	+
chr12	70759582	70759827	70759636	12443	-
chr12	72056825	72057321	72057016	4643	+
chr12	72233084	72233416	72233373	6967	-
chr12	75723978	75724383	75724352	12344	+
chr12	76477888	76478088	76477990	6466	+
chr12	76742272	76742607	76742355	9887	+
chr12	76953690	76954158	76953837	633	+
chr12	77157526	77157787	77157636	1111	-
chr12	77273067	77273408	77273298	12523	+
chr12	77459688	77460078	77459771	11926	+
chr12	80084585	80084832	80084603	8416	+
chr12	80085105	80085635	80085150	6754	+
chr12	80329111	80329547	80329213	1418	+
chr12	90341504	90341815	90341581	12510	-
chr12	92538712	92538955	92538837	13407	+
chr12	93323384	93323886	93323437	1843	+
chr12	93771714	93771978	93771953	10716	-
chr12	93836054	93836611	93836262	8051	+
chr12	94035120	94035342	94035300	12969	-
chr12	94071294	94071715	94071539	10123	-
chr12	97300537	97300932	97300896	10071	-
chr12	98897841	98898257	98897963	13117	+
chr12	99037989	99038296	99038105	7907	+
chr12	101801709	101802322	101802109	7535	+
chr12	102091971	102092245	102092171	11565	-
chr12	102270759	102271248	102270895	5939	-
chr12	104235242	104235760	104235413	7569	+
chr12	104235357	104235806	104235621	11135	-
chr12	104351169	104351370	104351215	12635	+
chr12	104359086	104359473	104359307	1738	-
chr12	104424574	104424794	104424627	4113	+
chr12	104532244	104532469	104532340	6763	+
chr12	104680657	104680935	104680810	6663	-
chr12	105351823	105352035	105351966	13370	-
chr12	105352263	105352515	105352335	11178	+
chr12	106751434	106751730	106751578	9470	-
chr12	106752017	106752308	106752060	7567	-
chr12	107168110	107168340	107168118	2454	+
chr12	107348921	107349240	107349086	11844	-
chr12	107487830	107488117	107487889	3841	+
chr12	108079160	108079472	108079423	5053	-
chr12	108955731	108956162	108956103	2079	-
chr12	109124356	109124617	109124464	7751	+
chr12	109125477	109125741	109125685	10214	-
chr12	109250510	109250786	109250601	10095	+
chr12	110337719	110338233	110338148	13702	-
chr12	110547387	110547666	110547469	11697	+
chr12	110562448	110562668	110562586	10791	-
chr12	110718437	110718825	110718795	3210	-
chr12	110887695	110887902	110887804	6992	+
chr12	112037439	112037888	112037733	3420	+
chr12	112450744	112450954	112450884	9785	+
chr12	112546684	112547060	112546951	11098	+
chr12	112554143	112554410	112554183	10053	-
chr12	112820332	112820558	112820399	5564	+
chr12	115122483	115123258	115123087	7312	+
chr12	115352553	115352919	115352810	13042	+
chr12	115792029	115792359	115792118	12199	+
chr12	117256714	117257158	117257137	2944	-
chr12	117316565	117316774	117316581	10557	+
chr12	118542008	118542272	118542097	3602	+
chr12	118811025	118811298	118811054	4231	+
chr12	120315327	120315714	120315510	7957	+
chr12	120554810	120555010	120554833	6316	+
chr12	120632619	120633202	120632671	1365	+
chr12	120632900	120633134	120632917	5600	-
chr12	120728983	120729682	120729121	13923	-
chr12	120730232	120730941	120730896	13922	-
chr12	120755004	120755326	120755156	248	-
chr12	120875338	120875773	120875557	11558	-
chr12	121019074	121019327	121019271	7088	+
chr12	121734817	121735076	121734861	7887	+
chr12	121790415	121790799	121790468	628	+
chr12	121837152	121837675	121837626	2351	-
chr12	121975163	121975452	121975305	7132	+
chr12	122064991	122065364	122065094	8796	-
chr12	122125108	122125411	122125202	1049	+
chr12	122150206	122150529	122150444	8845	-
chr12	122241064	122241484	122241257	4676	+
chr12	122277729	122278037	122277853	10561	+
chr12	122516016	122516405	122516312	7022	-
chr12	122906193	122906570	122906366	8424	+
chr12	122985173	122985406	122985346	8174	+
chr12	123236837	123237101	123237055	5923	-
chr12	123458737	123459116	123459003	13774	-
chr12	123547715	123547921	123547916	13434	+
chr12	123626058	123626288	123626282	13411	-
chr12	123849953	123850392	123850084	6213	+
chr12	123850000	123850279	123850177	12816	-
chr12	123942623	123942936	123942651	9324	-
chr12	124086035	124086455	124086290	7774	-
chr12	124196499	124196753	124196711	6037	-
chr12	124907923	124908210	124907956	1487	+
chr12	125118482	125118880	125118725	12664	+
chr12	125179658	125179892	125179698	8247	+
chr12	125199848	125200193	125200139	2649	-
chr12	125211627	125212054	125211730	12369	-
chr12	125412692	125412927	125412770	7852	-
chr12	131323956	131324223	131323966	11441	+
chr12	131355895	131356251	131356221	2651	-
chr12	131709570	131709983	131709942	8069	+
chr12	131709757	131710124	131709857	9965	-
chr12	131727301	131727549	131727474	10177	-
chr12	131913612	131913869	131913835	13195	-
chr12	131924526	131924928	131924641	10294	+
chr12	131924684	131925139	131925097	10354	-
chr12	132195029	132195349	132195311	6362	-
chr12	132345652	132345905	132345760	12410	+
chr12	132367905	132368210	132368009	6422	+
chr12	132380411	132380661	132380631	9204	-
chr12	133286851	133287221	133287117	9570	-
chr12	133338781	133339054	133338796	1442	+
chr13	20438014	20438874	20438617	8227	+
chr13	21140674	21141159	21140744	7497	-
chr13	21347437	21347848	21347479	8761	+
chr13	21477001	21477237	21477030	1850	+
chr13	21714018	21714468	21714232	8237	-
chr13	22178060	22178301	22178096	5499	+
chr13	26796125	26796412	26796238	6355	+
chr13	27998348	27998612	27998562	11640	-
chr13	28024382	28024669	28024665	2849	+
chr13	28712366	28712585	28712481	7479	+
chr13	30168665	30168933	30168733	7841	+
chr13	30881392	30881592	30881411	12612	+
chr13	30969160	30969677	30969401	11759	-
chr13	30996567	30996824	30996622	9472	+
chr13	31191241	31191558	31191538	4100	+
chr13	34184801	34185264	34184988	6699	+
chr13	37574434	37574759	37574682	10551	-
chr13	38924094	38924369	38924185	5601	-
chr13	40229435	40229742	40229677	7908	-
chr13	41345468	41345751	41345569	9651	+
chr13	41635256	41635485	41635466	11945	-
chr13	42614087	42614463	42614463	11209	-
chr13	42621569	42621988	42621776	13732	-
chr13	44361564	44361797	44361619	9731	+
chr13	44880932	44881172	44881056	13019	+
chr13	45011194	45011621	45011441	8831	+
chr13	45151229	45151431	45151344	10268	-
chr13	45266658	45266926	45266692	12708	+
chr13	45935880	45936138	45936059	11520	-
chr13	47128389	47128806	47128550	13357	-
chr13	47370902	47371150	47371145	12038	+
chr13	48611851	48612068	48612014	3402	-
chr13	49106979	49107288	49107237	818	+
chr13	49550006	49550271	49550245	10970	-
chr13	50069854	50070119	50070083	12869	-
chr13	50159912	50160149	50160013	12186	+
chr13	50199389	50199625	50199624	12989	-
chr13	50366912	50367168	50367095	12746	+
chr13	52378023	52378236	52378040	3767	+
chr13	53024333	53024546	53024510	5622	+
chr13	53029115	53029436	53029367	9740	-
chr13	53173815	53174131	53174076	5365	+
chr13	53174015	53174427	53174067	5507	-
chr13	53191143	53191454	53191262	9712	-
chr13	53225987	53226714	53226706	12461	-
chr13	60738242	60738632	60738477	1301	+
chr13	60970066	60970394	60970336	2185	-
chr13	60970806	60971277	60970903	1619	-
chr13	73632506	73632859	73632761	5318	-
chr13	73652285	73652494	73652432	13817	+
chr13	74708768	74709019	74708834	12143	+
chr13	74709310	74709533	74709489	11634	-
chr13	74709854	74710170	74709923	5896	+
chr13	77903687	77903917	77903877	13422	+
chr13	83676095	83676382	83676240	11138	-
chr13	95201363	95201980	95201786	13855	-
chr13	95953829	95954045	95953896	8281	-
chr13	96705809	96706141	96705882	80	+
chr13	98085649	98086022	98085794	13149	+
chr13	98085854	98086125	98085939	3466	-
chr13	98627876	98628293	98628173	10407	-
chr13	98628335	98628606	98628548	1846	-
chr13	99739624	99739885	99739828	10334	-
chr13	101327416	101327715	101327461	9845	+
chr13	103248382	103249147	103249018	8253	-
chr13	103426233	103426600	103426436	141	+
chr13	103497735	103498050	103498033	7576	-
chr13	109917857	109918063	109917900	10852	+
chr13	109924336	109924588	109924469	13055	+
chr13	110132795	110133154	110132977	10100	+
chr13	110791013	110791221	110791142	13417	+
chr13	111214260	111214464	111214351	10819	+
chr13	111267552	111267753	111267705	5830	-
chr13	111268479	111268686	111268642	11377	-
chr13	111365011	111365225	111365092	12960	-
chr13	111367284	111367663	111367444	1169	-
chr13	111567717	111568252	111567968	5267	+
chr13	113241968	113242226	113242079	3179	+
chr13	113808753	113809170	113809015	10105	+
chr13	113950910	113951320	113951310	10683	-
chr13	114047887	114048277	114048055	6782	-
chr13	114080727	114080951	114080782	11110	+
chr13	114238521	114238819	114238737	6072	-
chr13	114780953	114781190	114781081	11232	+
chr13	114830937	114831144	114831133	11255	+
chr13	115046516	115046907	115046788	3944	-
chr13	115079295	115079709	115079680	1578	-
chr14	20881498	20881961	20881789	7976	+
chr14	20930154	20930510	20930346	7437	+
chr14	20937949	20938342	20938158	7376	-
chr14	21150151	21150907	21150762	8131	-
chr14	21572325	21572830	21572346	4364	+
chr14	21738062	21738364	21738220	10318	+
chr14	21851738	21852076	21851809	11053	+
chr14	21923754	21924220	21924160	9403	-
chr14	21924589	21924916	21924665	7112	+
chr14	23120324	23120787	23120475	7831	+
chr14	23340615	23340817	23340656	11437	-
chr14	23355879	23356083	23355912	9879	-
chr14	23426419	23426715	23426487	3699	+
chr14	23476122	23476339	23476290	3733	+
chr14	23755631	23755995	23755870	8446	+
chr14	23771247	23771476	23771300	2972	+
chr14	23775598	23775892	23775812	6573	-
chr14	24505744	24506044	24505783	4166	-
chr14	24582692	24583706	24583104	4600	-
chr14	24583344	24583750	24583506	8176	+
chr14	24657657	24657987	24657868	1416	+
chr14	24664985	24665466	24665163	1593	+
chr14	24682402	24682678	24682613	5760	+
chr14	24711626	24712229	24712016	2366	+
chr14	24740500	24740723	24740701	9969	+
chr14	24740879	24741166	24740895	3990	+
chr14	24911626	24911835	24911820	4726	+
chr14	31090996	31091383	31091350	3064	-
chr14	31677123	31677342	31677179	3657	+
chr14	31699190	31699580	31699462	12117	+
chr14	31910760	31911069	31910898	10844	-
chr14	32670677	32670877	32670721	13167	-
chr14	32672871	32673103	32672930	8113	+
chr14	34528974	34529398	34529285	10885	-
chr14	34965957	34966399	34966111	12657	-
chr14	35015975	35017039	35016083	13926	+
chr14	35024489	35025535	35025428	13925	-
chr14	35099501	35099764	35099602	3467	+
chr14	35119980	35120203	35120155	13818	-
chr14	35162647	35162886	35162810	10267	+
chr14	35343696	35343903	35343863	8718	+
chr14	35451246	35452024	35451657	4255	-
chr14	35591272	35591524	35591376	9880	+
chr14	35805450	35805756	35805634	11206	-
chr14	35811104	35811328	35811221	8053	+
chr14	36278076	36278276	36278242	11666	+
chr14	36295614	36295902	36295871	2047	-
chr14	39572619	39573063	39572835	1762	+
chr14	39639711	39640014	39639972	4037	+
chr14	39643901	39644135	39644042	13671	-
chr14	39901845	39902084	39902043	9314	-
chr14	39901867	39902167	39902098	5172	+
chr14	45366603	45366902	45366659	1506	-
chr14	45603872	45604102	45603931	8318	+
chr14	45722617	45723224	45723067	362	+
chr14	45723007	45723233	45723029	8334	-
chr14	50064960	50065838	50065774	6939	-
chr14	50100830	50101072	50101061	4003	+
chr14	50101749	50102153	50101751	7440	+
chr14	50155017	50155266	50155030	7332	+
chr14	50234347	50234663	50234376	5347	-
chr14	50234448	50234700	50234626	4060	+
chr14	50235349	50235576	50235429	9384	-
chr14	50328550	50328927	50328684	11584	+
chr14	50329786	50330375	50329869	7123	+
chr14	50335215	50335499	50335247	6208	+
chr14	50468177	50468484	50468372	11892	+
chr14	50698325	50698546	50698495	11141	-
chr14	50698751	50699130	50698964	4993	+
chr14	50863057	50863410	50863221	8802	+
chr14	51027514	51027774	51027629	12919	-
chr14	51135180	51135634	51135311	709	+
chr14	51410465	51410838	51410556	8653	+
chr14	51428377	51428699	51428446	10707	-
chr14	51707007	51707315	51707155	8464	-
chr14	53173333	53173766	53173727	4582	-
chr14	53258615	53258980	53258800	13064	+
chr14	53418094	53418559	53418250	8640	+
chr14	53684397	53684869	53684749	13730	+
chr14	54834264	54834689	54834495	13135	+
chr14	55369056	55369330	55369182	2783	+
chr14	55517823	55518168	55518010	2964	-
chr14	55518472	55518674	55518524	4504	-
chr14	55570163	55570370	55570197	11995	+
chr14	55574749	55575035	55575009	13189	-
chr14	55574795	55575134	55575063	4259	+
chr14	55658531	55658848	55658606	4508	+
chr14	57856678	57857165	57857125	10755	-
chr14	58710980	58711376	58711137	10080	-
chr14	60558225	60558606	60558395	6409	-
chr14	60715351	60715670	60715465	344	-
chr14	60864459	60864692	60864502	2418	+
chr14	61189925	61190248	61189959	10034	+
chr14	64010323	64010671	64010356	3594	+
chr14	64194910	64195228	64194986	3887	+
chr14	64804656	64804873	64804793	11218	+
chr14	64805741	64806170	64805878	3787	+
chr14	64970781	64971115	64971077	9309	+
chr14	65148887	65149442	65149168	8322	+
chr14	65170767	65170967	65170796	9744	-
chr14	65453393	65453799	65453602	4594	-
chr14	65569589	65569890	65569675	8419	+
chr14	66974162	66974699	66974667	5460	-
chr14	67707139	67707806	67707360	2653	-
chr14	68161731	68162089	68161818	2898	+
chr14	69260824	69261178	69261018	10677	+
chr14	69444835	69445092	69444925	10445	+
chr14	71067635	71067989	71067792	8214	+
chr14	71787215	71787506	71787277	9412	+
chr14	73524601	73525119	73524883	879	-
chr14	74035803	74036127	74036015	8950	-
chr14	74111160	74111584	74111548	3882	-
chr14	74180791	74181013	74180931	6394	+
chr14	74318045	74318652	74318365	4232	-
chr14	74352833	74353325	74352959	5574	-
chr14	74485243	74485536	74485478	7732	+
chr14	75348056	75348465	75348329	4132	-
chr14	75469099	75469408	75469333	12407	-
chr14	75593861	75594265	75593966	1520	+
chr14	75643229	75643456	75643365	8390	+
chr14	75725479	75725679	75725637	13449	+
chr14	75726084	75726708	75726240	11621	+
chr14	75744196	75744688	75744271	10756	-
chr14	77385439	77386067	77385656	12565	+
chr14	77422492	77422777	77422739	12769	-
chr14	77427776	77428312	77428180	13133	-
chr14	77494384	77494695	77494448	10088	+
chr14	77499831	77500154	77499839	2107	+
chr14	77500051	77500396	77500074	7627	-
chr14	77563690	77564244	77564155	6737	-
chr14	77787326	77787544	77787544	8119	-
chr14	81407692	81408049	81407989	6270	-
chr14	81636836	81637193	81636919	8779	+
chr14	81685748	81686291	81685971	3322	+
chr14	81902527	81902751	81902668	13358	-
chr14	88851672	88851932	88851915	9302	-
chr14	89028905	89029227	89029158	1734	-
chr14	89259404	89259697	89259464	10602	+
chr14	90849083	90849524	90849303	4176	-
chr14	90849848	90850198	90850013	7403	+
chr14	90862818	90863194	90862938	2225	-
chr14	91224948	91225285	91224965	6915	+
chr14	91884393	91884809	91884791	12348	+
chr14	91976968	91977519	91977199	767	+
chr14	92303114	92303367	92303222	13083	+
chr14	92339201	92339456	92339234	12879	+
chr14	92506556	92507011	92506622	3629	+
chr14	92507000	92507210	92507014	10395	-
chr14	93581979	93582187	93582105	12790	+
chr14	96857682	96858119	96858044	5688	-
chr14	100071409	100071640	100071585	10161	-
chr14	100437777	100437992	100437824	9080	+
chr14	100658908	100659248	100659079	6639	-
chr14	100680500	100680842	100680535	1473	-
chr14	100704264	100704673	100704531	8191	-
chr14	100751791	100752003	100751847	10219	-
chr14	100842032	100842375	100842221	9365	+
chr14	100883426	100883812	100883652	7163	-
chr14	101012902	101013129	101012959	11021	+
chr14	101013278	101013533	101013390	13589	+
chr14	101034697	101034956	101034722	9094	+
chr14	101053006	101053221	101053151	3994	+
chr14	101111902	101112103	101111933	10863	-
chr14	101159132	101159607	101159289	4075	-
chr14	101539333	101539614	101539567	12318	-
chr14	102414004	102414365	102414327	47	-
chr14	102414706	102415178	102414855	1374	+
chr14	102553728	102554171	102553909	176	+
chr14	102991353	102992045	102991427	2446	+
chr14	102994150	102994611	102994211	11578	+
chr14	103019194	103019447	103019425	13742	-
chr14	103524383	103524634	103524555	12819	+
chr14	103541086	103541298	103541280	12228	-
chr14	103541542	103541800	103541604	11857	+
chr14	103673819	103674301	103674067	8562	+
chr14	103745551	103745782	103745569	12108	+
chr14	103799849	103800282	103800070	1651	-
chr14	103995065	103995370	103995193	3812	-
chr14	104095023	104095424	104095424	7864	-
chr14	105154697	105155058	105154979	9615	-
chr14	105154821	105155162	105154970	12529	+
chr14	105218662	105218967	105218773	13289	-
chr14	105281837	105282040	105281902	9752	-
chr14	105282072	105282313	105282268	2594	-
chr14	105282552	105282805	105282589	4116	+
chr14	105330955	105331275	105331193	13645	+
chr14	105487822	105488617	105487908	6887	+
chr14	105947357	105947898	105947693	10157	-
chr14	105994430	105994815	105994546	12726	-
chr15	20711685	20712017	20711946	5962	+
chr15	22833010	22833354	22833311	1922	-
chr15	23086614	23087060	23086929	5511	+
chr15	23378494	23378806	23378738	5292	+
chr15	28567592	28567896	28567818	9678	+
chr15	30763337	30763587	30763481	9026	+
chr15	30917123	30918083	30917658	2274	-
chr15	31195649	31195875	31195843	11667	-
chr15	31284080	31284594	31284395	1883	+
chr15	31507829	31508197	31508009	6913	-
chr15	31508773	31509076	31508848	8915	+
chr15	32906743	32907505	32907042	6041	-
chr15	34516860	34517084	34517002	9627	-
chr15	34659564	34660327	34659611	411	+
chr15	34729809	34730010	34729927	12168	-
chr15	35280584	35281087	35280624	1522	+
chr15	35280642	35280899	35280778	4437	-
chr15	36871505	36871725	36871684	13101	-
chr15	38543844	38544330	38543986	12624	-
chr15	38544533	38544853	38544588	5877	+
chr15	40075077	40075401	40075158	7843	+
chr15	40225838	40226190	40225883	1966	-
chr15	40804060	40804334	40804109	3478	+
chr15	41047655	41048109	41047700	1067	+
chr15	41055704	41056018	41055931	9537	+
chr15	41055848	41056090	41055921	4725	-
chr15	41150083	41150325	41150219	13264	+
chr15	41158370	41158583	41158468	12531	+
chr15	41186170	41186545	41186501	11262	-
chr15	41233517	41233797	41233674	4122	-
chr15	41233859	41234061	41234047	9274	-
chr15	41244745	41245330	41244888	5868	-
chr15	41408894	41409315	41408921	3377	+
chr15	41694768	41695031	41694864	1594	+
chr15	41708672	41709164	41709125	4158	-
chr15	41785585	41785895	41785674	7733	+
chr15	41913092	41913375	41913320	7471	-
chr15	41913978	41914240	41914030	8934	+
chr15	43398373	43398776	43398406	2731	+
chr15	43662881	43663175	43663026	2111	-
chr15	43941290	43941561	43941358	2636	+
chr15	44083902	44084190	44084055	8023	-
chr15	44588631	44588928	44588877	10442	-
chr15	44718831	44719228	44719009	6759	-
chr15	44719282	44719670	44719594	2735	-
chr15	44719815	44720054	44720010	1216	-
chr15	44955411	44955729	44955558	1832	+
chr15	45011896	45012104	45012068	13138	+
chr15	45019643	45019853	45019647	8655	+
chr15	45076670	45076980	45076698	9242	+
chr15	45491096	45491337	45491239	4757	+
chr15	45492919	45493223	45493018	8708	+
chr15	45878960	45879516	45879428	1614	-
chr15	45926694	45927082	45927041	8738	-
chr15	48623284	48623513	48623333	3502	-
chr15	49102803	49103150	49102835	6489	+
chr15	50474039	50474264	50474217	11509	-
chr15	50716039	50716489	50716433	3638	-
chr15	50978363	50978564	50978397	5820	+
chr15	50979158	50979519	50979373	74	+
chr15	51057721	51058387	51057740	492	+
chr15	51200210	51200418	51200360	7822	-
chr15	51200475	51200747	51200692	6004	-
chr15	51915303	51915630	51915314	4205	+
chr15	52264068	52264409	52264127	4517	+
chr15	52310978	52311274	52311221	8250	-
chr15	55489238	55489624	55489286	2942	+
chr15	55790673	55790949	55790702	3257	+
chr15	56286029	56286419	56286170	10698	+
chr15	56535718	56535986	56535913	10133	-
chr15	56537981	56538255	56538082	11601	-
chr15	56657113	56657532	56657497	8012	-
chr15	57179636	57180284	57179703	6708	+
chr15	59041089	59041293	59041263	10843	+
chr15	59042255	59042494	59042333	7296	+
chr15	59226008	59226578	59226301	702	+
chr15	59397318	59397852	59397644	6761	-
chr15	60690471	60690809	60690691	6875	+
chr15	62352195	62352401	62352315	7857	+
chr15	62682192	62682591	62682477	4793	-
chr15	62682800	62683047	62682816	896	+
chr15	63414369	63414591	63414432	6325	-
chr15	63449713	63450087	63449932	2298	+
chr15	63795680	63796538	63796112	2641	-
chr15	64126261	64126619	64126451	1433	+
chr15	64445680	64445906	64445877	13132	-
chr15	64648568	64648877	64648599	8662	+
chr15	64752240	64752736	64752368	11469	-
chr15	64753377	64753660	64753570	12283	-
chr15	64995620	64995895	64995683	1735	+
chr15	65118060	65118529	65118124	2181	+
chr15	65133327	65133894	65133502	11162	-
chr15	65282360	65282790	65282618	1572	+
chr15	65374704	65375039	65374892	5307	-
chr15	65426235	65426532	65426360	917	+
chr15	65588419	65589134	65588505	13930	+
chr15	65596234	65596503	65596316	10684	+
chr15	65597057	65597933	65597131	13931	+
chr15	66084817	66085412	66084848	1325	+
chr15	66161218	66161712	66161684	13871	-
chr15	67134416	67134823	67134560	12604	-
chr15	67357048	67357682	67357195	5079	-
chr15	67834665	67834896	67834887	7742	-
chr15	68132732	68133066	68132874	216	+
chr15	68177311	68177659	68177402	11074	+
chr15	69754831	69755068	69755019	8489	-
chr15	69755320	69755635	69755411	2889	+
chr15	69871367	69872027	69871682	12539	+
chr15	70391539	70391838	70391695	5687	-
chr15	70489262	70489758	70489317	6980	+
chr15	70489871	70490214	70489990	13583	-
chr15	70800653	70800867	70800729	12780	+
chr15	72490306	72490587	72490384	11683	-
chr15	72490701	72491007	72490853	13213	-
chr15	72564466	72564851	72564826	3686	-
chr15	72565183	72565608	72565347	717	+
chr15	72765998	72766500	72766359	5675	-
chr15	72929383	72929757	72929425	3025	+
chr15	73344174	73344464	73344292	13478	+
chr15	73925951	73926334	73925971	33	+
chr15	74428192	74428762	74428703	4411	-
chr15	74657840	74658043	74658013	5356	+
chr15	74658182	74658474	74658198	2051	+
chr15	74666201	74666609	74666276	10650	-
chr15	74832765	74833281	74832848	2034	-
chr15	74890840	74891212	74890868	2524	+
chr15	74907577	74907904	74907774	10640	-
chr15	74988467	74988870	74988504	7044	+
chr15	75018063	75018271	75018138	12296	+
chr15	75052475	75052933	75052667	13085	-
chr15	75165479	75165725	75165688	1684	+
chr15	75493682	75494080	75493981	4846	-
chr15	75660511	75661276	75661093	757	+
chr15	75918224	75918714	75918343	3662	+
chr15	75932748	75933317	75932807	61	+
chr15	76050942	76051284	76051000	224	+
chr15	76135878	76136204	76135979	9894	-
chr15	76195842	76196145	76196139	764	-
chr15	76455612	76455844	76455831	9529	-
chr15	76628319	76628838	76628748	592	-
chr15	77197354	77197609	77197556	8294	-
chr15	77223451	77223844	77223808	8098	-
chr15	77835470	77835764	77835759	5761	-
chr15	77835932	77836165	77836004	11484	+
chr15	78200848	78201163	78200969	13607	+
chr15	78265870	78266182	78266167	10589	+
chr15	78424010	78424279	78424275	6901	+
chr15	78729914	78730325	78730160	2388	-
chr15	78832334	78832707	78832644	3680	-
chr15	79012371	79012583	79012564	12730	-
chr15	79043140	79043422	79043387	9960	-
chr15	79152197	79152571	79152428	9111	-
chr15	80189513	80190014	80189517	106	+
chr15	81282384	81282745	81282690	342	+
chr15	81292758	81293101	81293066	3904	-
chr15	82338777	82339039	82338980	6579	-
chr15	82339075	82339311	82339254	11095	-
chr15	83209413	83209812	83209611	5863	+
[truncated: 3,960 more rows]
